# Supplementary material for: Brucella abortus and public health risk: Prevalence in milk sold at open markets in Cameroon
Source: PLoS Negl Trop Dis. 2026 Mar 23;20(3):e0014051. doi: 10.1371/journal.pntd.0014051 (PMC13008051; doi:10.1371/journal.pntd.0014051)
Supplement: S2 File — (XLSX) [file pntd.0014051.s002.xlsx]

## Sheet: Milk_Merchant_Survey
Has the individual being surveyed given consent?	Sample Site	Milk sample ID	Culture Result	How long ago did you collect this milk? (Hours, Days)	Do you boil the milk before you sell it?	Do you heat the milk until it bubbles?	How long did you heat this milk while it bubbled? (Number of Minutes)	Does the milk that you sell come from one ore multiple animals?	How many cows are you currently milking?	Do you mix this milk into a container before selling it?	Do you combine any milk from animals that you do not own?	Does this milk come from animals living in this this area?	How far away? (Kilometers)	Do you sell this milk anywhere else?	How many days per week do you sell milk?	Approximately how many people per day do you sell milk to?	Do you or your family drink milk from the animals that this milk comes from?	Do you ever sell products made with the milk from the same animals?	Do you boil the milk before making these products?
Yes	Far_North	EL 001	Negative	3 Hours	Yes	Yes	30	Multiple	8	Yes	No	Yes	5	No	4	40	Yes	Yes	Yes
Yes	Far_North	EL 002	Negative	2 Hours	Yes	Yes	25	Multiple	5	Yes	No	Yes	2	No	7	28	Yes	Yes	Yes
Yes	Far_North	EL 003	Negative	1 Hour	Yes	Yes	15	Multiple	4	Yes	Yes	Yes	2	No	4	30	Yes	No	-
Yes	Far_North	EL 004	Negative	3 Hours	No	-	-	Multiple	6	Yes	No	Yes	4	No	6	20	Yes	No	-
Yes	Far_North	EL 005	Negative	2 Hours	Yes	Yes	30	Multiple	4	Yes	Yes	Yes	2	No	4	25	Yes	No	-
Yes	Far_North	EL 006	Negative	2 Hours	No	-	-	Multiple	4	Yes	No	Yes	4	No	7	25	Yes	No	-
Yes	Far_North	EL 007	Negative	1 Hour	Yes	Yes	20	Multiple	3	Yes	No	Yes	2	No	4	25	Yes	No	-
Yes	Far_North	EL 008	Negative	4 Hours	No	-	-	Multiple	3	Yes	Yes	Yes	4	No	5	30	Yes	Yes	Yes
Yes	Far_North	EL 009	Negative	2 Hours	Yes	Yes	20	Multiple	5	Yes	No	Yes	2	No	4	35	Yes	No	-
Yes	Far_North	EL 010	Negative	4 Hours	No	-	-	Multiple	3	Yes	Yes	Yes	5	No	7	40	Yes	Yes	Yes
Yes	Far_North	EL 011	Negative	2 Hours	No	-	-	Multiple	5	Yes	No	Yes	2	No	6	35	Yes	Yes	Yes
Yes	Far_North	EL 012	Negative	1 Hour	No	-	-	Multiple	3	Yes	Yes	Yes	2	No	4	25	Yes	No	-
Yes	Far_North	EL 013	Negative	4 Hours	Yes	Yes	20	Multiple	5	Yes	No	Yes	4	No	7	35	Yes	Yes	Yes
Yes	Far_North	EL 014	Negative	5 Hours	Yes	Yes	25	Multiple	6	Yes	No	Yes	5	No	6	40	Yes	Yes	Yes
Yes	Far_North	EL 015	Negative	3 Hours	No	-	-	Multiple	3	Yes	Yes	Yes	3	No	6	38	Yes	No	-
Yes	Far_North	EL 016	Negative	6 Hours	Yes	Yes	10	Multiple	3	Yes	No	Yes	9	Yes	7	40	Yes	Yes	Yes
Yes	Far_North	EL 017	Negative	4 Hours	No	-	-	Multiple	5	No	-	Yes	9	No	6	45	Yes	No	-
Yes	Far_North	EL 018	Negative	3 Hours	No	-	-	Multiple	4	Yes	No	Yes	2	No	4	35	Yes	Yes	Yes
Yes	Far_North	EL 019	Negative	2 Hours	No	-	-	Multiple	3	Yes	No	Yes	2	No	4	30	Yes	Yes	Yes
Yes	Far_North	EL 020	Negative	3 Hours	Yes	Yes	10	Multiple	5	Yes	No	Yes	7	No	7	40	No	Yes	Yes
Yes	Far_North	EL 021	Negative	4 Hours	No	-	-	Multiple	6	Yes	No	Yes	5	No	5	40	Yes	Yes	Yes
Yes	Far_North	EL 022	Negative	2 Hours	No	-	-	Multiple	4	Yes	Yes	No	-	No	6	30	Yes	Yes	Yes
Yes	Far_North	EL 023	Negative	2 Hours	No	-	-	Multiple	3	Yes	Yes	Yes	2	No	4	20	Yes	No	-
Yes	Far_North	EL 024	Negative	1 Hour	No	-	-	Multiple	2	Yes	Yes	Yes	2	No	5	15	Yes	No	-
Yes	Far_North	EL 025	Negative	2 Hours	No	-	-	Multiple	3	No	-	Yes	2	No	5	25	Yes	No	-
Yes	Far_North	EL 026	Negative	4 Hours	No	-	-	Multiple	5	Yes	No	Yes	5	No	5	25	Yes	No	-
Yes	Far_North	EL 027	Negative	5 Hours	Yes	Yes	20	Multiple	4	Yes	No	Yes	5	No	7	35	Yes	Yes	Yes
Yes	Far_North	EL 028	Negative	2 Hours	No	-	-	Multiple	3	Yes	Yes	Yes	4	No	6	25	Yes	Yes	Yes
Yes	Far_North	EL 029	Negative	5 Hours	Yes	Yes	25	Multiple	5	Yes	No	Yes	7	No	7	38	Yes	No	-
Yes	Far_North	EL 030	Negative	3 Hours	No	-	-	Multiple	5	Yes	No	Yes	5	No	5	40	Yes	Yes	Yes
Yes	Far_North	EL 031	Negative	4 Hours	No	-	-	Multiple	5	Yes	Yes	Yes	6	No	7	45	Yes	Yes	Yes
Yes	Far_North	EL 032	Negative	5 Hours	No	-	-	Multiple	6	Yes	Yes	Yes	7	No	7	40	Yes	Yes	Yes
Yes	Far_North	EL 033	Negative	3 Hours	Yes	Yes	20	Multiple	4	Yes	Yes	Yes	3	No	6	35	Yes	Yes	Yes
Yes	Far_North	EL 034	Negative	4 Hours	No	-	-	Multiple	6	Yes	No	Yes	2	No	6	25	Yes	Yes	Yes
Yes	Far_North	EL 035	Negative	3 Hours	No	-	-	Multiple	4	Yes	No	Yes	3	No	6	30	Yes	Yes	Yes
Yes	Far_North	EL 036	Negative	4 Hours	Yes	Yes	20	Multiple	4	Yes	No	Yes	4	No	7	20	Yes	Yes	Yes
Yes	Far_North	EL 037	Negative	5 Hours	No	-	-	Multiple	6	Yes	No	Yes	7	No	7	35	Yes	Yes	Yes
Yes	Far_North	EL 038	Negative	2 Hours	No	-	-	Multiple	4	Yes	Yes	Yes	3	No	5	25	Yes	Yes	Yes
Yes	Far_North	EL 039	Negative	4 Hours	No	-	-	Multiple	4	Yes	Yes	Yes	5	No	6	30	Yes	Yes	Yes
Yes	Far_North	EL 040	Negative	2 Hours	No	-	-	Multiple	3	Yes	Yes	Yes	2	No	4	20	Yes	Yes	Yes
Yes	Far_North	EL 041	Negative	3 Hours	Yes	Yes	15	Multiple	5	Yes	No	Yes	5	No	5	30	Yes	Yes	Yes
Yes	Far_North	EL 042	Negative	3 Hours	No	-	-	Multiple	4	Yes	Yes	Yes	3	No	6	35	Yes	Yes	Yes
Yes	Far_North	EL 043	Negative	2 Hours	No	-	-	Multiple	5	Yes	No	Yes	4	No	7	35	Yes	Yes	Yes
Yes	Far_North	EL 044	Negative	3 Hours	Yes	Yes	20	Multiple	4	Yes	Yes	Yes	5	No	7	40	Yes	Yes	Yes
Yes	Far_North	EL 045	Negative	3 Hours	Yes	Yes	30	Multiple	4	Yes	Yes	Yes	7	No	7	40	Yes	Yes	Yes
Yes	Far_North	EL 046	Negative	3 Hours	No	-	-	Multiple	6	Yes	No	Yes	6	No	7	45	Yes	Yes	No
Yes	Far_North	EL 047	Negative	4 Hours	Yes	Yes	20	Multiple	5	Yes	No	Yes	7	No	5	38	Yes	Yes	Yes
Yes	Far_North	EL 048	Negative	5 Hours	No	-	-	Multiple	30	Yes	No	Yes	5	No	6	30	Yes	Yes	Yes
Yes	Far_North	EL 049	Negative	3 Hours	No	-	-	Multiple	6	Yes	No	Yes	2	No	4	28	Yes	Yes	Yes
Yes	Far_North	EL 050	Negative	5 Hours	Yes	Yes	25	Multiple	5	Yes	No	Yes	6	No	6	30	Yes	Yes	Yes
Yes	Far_North	EL 051	Negative	5 Hours	No	-	-	Multiple	7	Yes	No	Yes	7	No	7	45	Yes	Yes	Yes
Yes	Far_North	EL 052	Negative	4 Hours	No	-	-	Multiple	5	Yes	Yes	Yes	5	No	6	28	Yes	Yes	Yes
Yes	Far_North	EL 053	Negative	2 Hours	No	-	-	Multiple	4	Yes	Yes	Yes	3	No	5	25	Yes	Yes	Yes
Yes	Far_North	EL 054	Negative	2 Hours	No	-	-	Multiple	4	Yes	Yes	Yes	4	No	7	35	Yes	Yes	Yes
Yes	Far_North	EL 055	Negative	3 Hours	No	-	-	Multiple	3	Yes	Yes	Yes	3	No	6	30	Yes	Yes	Yes
Yes	Far_North	EL 056	Negative	2 Hours	Yes	Yes	20	Multiple	4	Yes	Yes	Yes	4	No	5	25	Yes	Yes	Yes
Yes	Far_North	EL 057	Negative	2 Hours	Yes	Yes	25	Multiple	5	Yes	No	Yes	2	No	4	20	Yes	Yes	Yes
Yes	Far_North	EL 058	Negative	2 Hours	No	-	-	Multiple	3	Yes	Yes	Yes	2	No	5	20	Yes	Yes	Yes
Yes	Far_North	EL 059	Negative	3 Hours	No	-	-	Multiple	5	Yes	No	Yes	3	No	6	25	Yes	Yes	Yes
Yes	Far_North	EL 060	Negative	2 Hours	No	-	-	Multiple	4	Yes	Yes	Yes	3	No	6	30	Yes	Yes	Yes
Yes	Far_North	EL 061	Negative	4 Hours	No	-	-	Multiple	5	Yes	No	Yes	3	No	6	15	Yes	Yes	Yes
Yes	Far_North	EL 062	Negative	2 Hours	No	-	-	Multiple	4	Yes	Yes	Yes	2	No	5	15	Yes	Yes	Yes
Yes	Far_North	EL 063	Negative	3 Hours	Yes	Yes	20	Multiple	6	Yes	No	Yes	3	No	4	12	No	Yes	Yes
Yes	Far_North	EL 064	Negative	2 Hours	No	-	-	Multiple	3	Yes	Yes	Yes	2	No	6	25	Yes	Yes	Yes
Yes	Far_North	EL 065	Negative	3 Hours	Yes	Yes	25	Multiple	6	Yes	No	Yes	4	No	6	15	Yes	No	-
Yes	Far_North	EL 066	Negative	2 Hours	No	-	-	Multiple	2	Yes	Yes	Yes	2	No	4	10	No	No	-
Yes	Far_North	EL 067	Negative	3 Hours	Yes	Yes	30	Multiple	6	Yes	No	Yes	5	No	6	20	Yes	No	-
Yes	Far_North	EL 068	Negative	3 Hours	No	-	-	Multiple	4	Yes	Yes	Yes	3	No	6	15	No	No	-
Yes	Far_North	EL 069	Negative	3 Hours	No	-	-	Multiple	4	Yes	No	Yes	3	No	5	15	No	No	-
Yes	Far_North	EL 070	Negative	2 Hours	Yes	Yes	15	Multiple	3	Yes	Yes	Yes	2	No	6	13	No	No	-
Yes	Far_North	EL 071	Negative	4 Hours	Yes	Yes	30	Multiple	5	Yes	No	Yes	5	No	7	25	No	No	-
Yes	Far_North	EL 072	Negative	3 Hours	No	-	-	Multiple	3	Yes	Yes	Yes	4	No	7	20	Yes	Yes	Yes
Yes	Far_North	EL 073	Negative	2 Hours	No	-	-	Multiple	3	Yes	Yes	Yes	2	No	5	15	No	No	-
Yes	Far_North	EL 074	Negative	3 Hours	No	-	-	Multiple	5	Yes	No	Yes	6	No	6	25	Yes	Yes	Yes
Yes	Far_North	EL 075	Negative	2 Hours	Yes	Yes	20	Multiple	4	Yes	No	Yes	3	No	4	15	Yes	No	-
Yes	Far_North	EL 076	Negative	2 Hours	No	-	-	Multiple	3	Yes	Yes	Yes	3	No	4	15	Yes	No	-
Yes	Far_North	EL 077	Negative	3 Hours	Yes	Yes	20	Multiple	6	Yes	No	Yes	5	No	7	15	No	No	-
Yes	Far_North	EL 078	Negative	2 Hours	No	-	-	Multiple	4	Yes	No	Yes	3	No	5	10	No	Yes	Yes
Yes	Far_North	EL 079	Negative	2 Hours	No	-	-	Multiple	3	Yes	Yes	Yes	2	No	4	10	No	No	-
Yes	Far_North	EL 080	Negative	1 Hour	No	-	-	Multiple	6	Yes	No	Yes	2	No	4	15	Yes	Yes	Yes
Yes	Far_North	EL 081	Negative	2 Hours	No	-	-	Multiple	8	Yes	No	Yes	3	No	2	10	Yes	Yes	Yes
Yes	Far_North	EL 082	Negative	3 Hours	No	-	-	Multiple	9	Yes	No	Yes	3	No	6	15	Yes	No	-
Yes	Far_North	EL 083	Negative	4 Hours	No	-	-	Multiple	7	Yes	No	Yes	4	No	5	18	Yes	No	-
Yes	Far_North	EL 084	Negative	4 Hours	No	-	-	Multiple	10	Yes	No	Yes	4	No	6	15	Yes	No	-
Yes	Far_North	EL 085	Negative	5 Hours	No	-	-	Multiple	12	Yes	No	Yes	5	No	5	18	Yes	Yes	Yes
Yes	Far_North	EL 086	Negative	4 Hours	No	-	-	Multiple	7	Yes	Yes	Yes	3	No	4	12	Yes	No	-
Yes	Far_North	EL 087	Negative	3 Hours	No	-	-	Multiple	10	Yes	No	Yes	4	No	6	10	Yes	No	-
Yes	Far_North	EL 088	Negative	2 Hours	No	-	-	Multiple	8	Yes	No	Yes	4	No	5	18	Yes	Yes	Yes
Yes	Far_North	EL 089	Negative	5 Hours	No	-	-	Multiple	12	Yes	No	Yes	6	No	4	20	Yes	Yes	Yes
Yes	Far_North	EL 090	Negative	4 Hours	No	-	-	Multiple	10	Yes	No	Yes	5	No	5	22	Yes	No	-
Yes	Far_North	EL 091	Negative	2 Hours	No	-	-	Multiple	9	Yes	No	Yes	2	No	7	20	Yes	Yes	Yes
Yes	Far_North	EL 092	Negative	2 Hours	No	-	-	Multiple	6	Yes	Yes	Yes	3	No	6	18	Yes	No	-
Yes	Far_North	EL 093	Negative	5 Hours	No	-	-	Multiple	11	Yes	No	Yes	4	No	6	22	Yes	Yes	Yes
Yes	Far_North	EL 094	Negative	2 Hours	No	-	-	Multiple	7	Yes	Yes	Yes	4	No	5	15	Yes	No	-
Yes	Far_North	EL 095	Negative	3 Hours	No	-	-	Multiple	9	Yes	No	Yes	3	No	6	18	Yes	No	-
Yes	Far_North	EL 096	Negative	5 Hours	No	-	-	Multiple	8	Yes	No	Yes	5	No	7	15	Yes	No	-
Yes	Far_North	EL 097	Negative	3 Hours	No	-	-	Multiple	10	Yes	No	Yes	3	No	5	20	Yes	No	-
Yes	Far_North	EL 098	Negative	4 Hours	No	-	-	Multiple	5	Yes	Yes	Yes	3	No	6	15	Yes	No	-
Yes	Far_North	EL 099	Negative	3 Hours	No	-	-	Multiple	6	Yes	Yes	Yes	3	No	6	22	Yes	No	-
Yes	Far_North	EL 100	Negative	5 Hours	No	-	-	Multiple	10	Yes	No	Yes	5	No	6	12	Yes	No	-
Yes	Far_North	EL 101	Negative	1 Day	Yes	Yes	15	Multiple	8	Yes	No	Yes	4	No	4	12	Yes	No	-
Yes	Far_North	EL 102	Negative	3 Hours	No	-	-	Multiple	10	Yes	No	Yes	4	No	5	18	Yes	Yes	Yes
Yes	Far_North	EL 103	Negative	2 Hours	No	-	-	Multiple	11	Yes	No	Yes	5	No	3	20	Yes	Yes	Yes
Yes	Far_North	EL 104	Negative	4 Hours	No	-	-	Multiple	9	Yes	No	Yes	2	No	6	18	Yes	No	-
Yes	Far_North	EL 105	Negative	3 Hours	No	-	-	Multiple	16	Yes	No	Yes	6	No	5	20	Yes	Yes	Yes
Yes	Far_North	EL 106	Negative	2 Hours	No	-	-	Multiple	5	Yes	Yes	Yes	3	No	3	10	Yes	No	-
Yes	Far_North	EL 107	Negative	3 Hours	No	-	-	Multiple	10	Yes	No	Yes	6	No	4	15	Yes	No	-
Yes	Far_North	EL 108	Negative	5 Hours	No	-	-	Multiple	10	Yes	No	Yes	5	No	4	20	Yes	No	-
Yes	Far_North	EL 109	Negative	2 Hours	No	-	-	Multiple	8	Yes	No	Yes	3	No	3	15	Yes	No	-
Yes	Far_North	EL 110	Negative	4 Hours	No	-	-	Multiple	12	Yes	No	Yes	5	No	4	20	Yes	Yes	Yes
Yes	Far_North	EL 111	Negative	2 Hours	No	-	-	Multiple	7	Yes	No	Yes	3	No	6	12	Yes	No	-
Yes	Far_North	EL 112	Negative	3 Hours	No	-	-	Multiple	8	Yes	No	Yes	4	No	4	15	Yes	No	-
Yes	Far_North	EL 113	Negative	4 Hours	No	-	-	Multiple	8	Yes	No	Yes	2	No	5	15	Yes	No	-
Yes	Far_North	EL 114	Negative	3 Hours	No	-	-	Multiple	5	Yes	Yes	Yes	3	No	5	12	Yes	No	-
Yes	Far_North	EL 115	Negative	5 Hours	No	-	-	Multiple	8	Yes	No	Yes	5	No	3	10	Yes	No	-
Yes	Far_North	EL 116	Negative	3 Hours	No	-	-	Multiple	5	Yes	Yes	Yes	2	No	3	15	Yes	No	-
Yes	Far_North	EL 117	Negative	2 Hours	No	-	-	Multiple	8	Yes	No	Yes	2	No	3	12	Yes	No	-
Yes	Far_North	EL 118	Negative	4 Hours	No	-	-	Multiple	10	Yes	No	Yes	5	No	4	15	Yes	Yes	Yes
Yes	Far_North	EL 119	Negative	6 Hours	No	-	-	Multiple	12	Yes	No	Yes	6	No	6	12	Yes	No	-
Yes	Far_North	EL 120	Negative	4 Hours	No	-	-	Multiple	10	Yes	No	Yes	6	No	6	18	Yes	Yes	Yes
Yes	Far_North	EL 121	Negative	2 Hours	No	-	-	Multiple	8	Yes	No	Yes	4	No	1	15	Yes	No	-
Yes	Far_North	EL 122	Negative	3 Hours	No	-	-	Multiple	5	Yes	Yes	Yes	3	No	1	10	Yes	No	-
Yes	Far_North	EL 123	Negative	2 Hours	No	-	-	Multiple	7	Yes	Yes	Yes	3	No	1	12	Yes	No	-
Yes	Far_North	EL 124	Negative	3 Hours	No	-	-	Multiple	9	Yes	No	Yes	3	No	1	10	Yes	No	-
Yes	Far_North	EL 125	Negative	5 Hours	No	-	-	Multiple	12	Yes	No	Yes	5	No	1	18	Yes	No	-
Yes	Far_North	EL 126	Negative	3 Hours	No	-	-	Multiple	10	Yes	No	Yes	3	No	1	15	Yes	No	-
Yes	Far_North	EL 127	Negative	1 Day	Yes	Yes	10	Multiple	6	Yes	Yes	Yes	3	No	1	10	Yes	No	-
Yes	Far_North	EL 128	Negative	2 Hours	No	-	-	Multiple	5	Yes	Yes	Yes	2	No	1	10	Yes	No	-
Yes	Far_North	EL 129	Negative	5 Hours	No	-	-	Multiple	12	Yes	No	Yes	6	No	1	20	Yes	Yes	Yes
Yes	Far_North	EL 130	Negative	3 Hours	No	-	-	Multiple	8	Yes	Yes	Yes	3	No	1	15	Yes	No	-
Yes	Far_North	EL 131	Negative	4 Hours	No	-	-	Multiple	8	Yes	No	Yes	5	No	1	15	Yes	No	-
Yes	Far_North	EL 132	Negative	3 Hours	No	-	-	Multiple	9	Yes	No	Yes	4	No	1	15	No	No	-
Yes	Far_North	EL 133	Negative	5 Hours	No	-	-	Multiple	10	Yes	No	Yes	5	No	1	15	Yes	No	-
Yes	Far_North	EL 134	Negative	2 Hours	No	-	-	Multiple	10	Yes	No	Yes	5	No	1	12	Yes	No	-
Yes	Far_North	EL 135	Negative	4 Hours	No	-	-	Multiple	8	Yes	No	Yes	2	No	1	12	Yes	No	-
Yes	Far_North	EL 135	Negative	3 Hours	No	-	-	Multiple	8	Yes	Yes	Yes	2	No	1	8	Yes	No	-
Yes	Far_North	EL 136	Negative	2 Hours	No	-	-	Multiple	5	Yes	Yes	Yes	3	No	1	15	Yes	No	-
Yes	Far_North	EL 137	Negative	2 Hours	No	-	-	Multiple	6	Yes	No	Yes	3	No	3	15	Yes	No	-
Yes	Far_North	EL 138	Negative	3 Hours	No	-	-	Multiple	5	Yes	Yes	Yes	3	No	4	12	Yes	No	-
Yes	Far_North	EL 139	Negative	3 Hours	No	-	-	Multiple	9	Yes	No	Yes	4	No	5	15	Yes	No	-
Yes	Far_North	EL 140	Negative	2 Hours	No	-	-	Multiple	5	Yes	No	Yes	3	No	3	10	Yes	No	-
Yes	Far_North	EL 141	Negative	4 Hours	No	-	-	Multiple	6	Yes	No	Yes	3	No	4	15	Yes	Yes	Yes
Yes	Far_North	EL 142	Negative	3 Hours	No	-	-	Multiple	7	Yes	No	Yes	4	No	1	15	Yes	No	-
Yes	Far_North	EL 143	Negative	2 Hours	No	-	-	Multiple	8	Yes	No	Yes	3	No	4	18	Yes	Yes	Yes
Yes	Far_North	EL 144	Negative	3 Hours	No	-	-	Multiple	10	Yes	No	Yes	5	No	5	20	Yes	Yes	Yes
Yes	Far_North	EL 145	Negative	4 Hours	No	-	-	Multiple	11	Yes	No	Yes	6	No	4	20	Yes	Yes	Yes
Yes	Far_North	EL 146	Negative	2 Hours	No	-	-	Multiple	10	Yes	No	Yes	3	No	6	20	Yes	Yes	Yes
Yes	Far_North	EL 147	Negative	3 Hours	No	-	-	Multiple	9	Yes	No	Yes	2	No	3	12	Yes	No	-
Yes	Far_North	EL 148	Negative	4 Hours	No	-	-	Multiple	8	Yes	No	Yes	5	No	4	15	Yes	No	-
Yes	Far_North	EL 149	Negative	2 Hours	No	-	-	Multiple	5	Yes	No	Yes	3	No	4	18	Yes	No	-
Yes	Far_North	EL 150	Negative	3 Hours	No	-	-	Multiple	10	Yes	No	Yes	5	No	6	22	Yes	Yes	Yes
Yes	Far_North	EL 151	Negative	3 Hours	No	-	-	Multiple	5	Yes	Yes	Yes	2	No	4	12	Yes	No	-
Yes	Far_North	EL 152	Negative	3 Hours	No	-	-	Multiple	6	Yes	No	Yes	3	No	5	15	No	No	-
Yes	Far_North	EL 153	Negative	2 Hours	No	-	-	Multiple	8	Yes	No	Yes	4	No	4	15	Yes	No	-
Yes	Far_North	EL 154	Negative	4 Hours	No	-	-	Multiple	7	Yes	No	Yes	5	No	5	18	Yes	No	-
Yes	Far_North	EL 155	Negative	2 Hours	No	-	-	Multiple	5	Yes	No	Yes	2	No	3	10	Yes	No	-
Yes	Far_North	EL 156	Negative	2 Hours	No	-	-	Multiple	5	Yes	Yes	Yes	3	No	2	15	Yes	No	-
Yes	Far_North	EL 157	Negative	3 Hours	No	-	-	Multiple	6	Yes	No	Yes	3	No	3	10	Yes	No	-
Yes	Far_North	EL 158	Negative	4 Hours	No	-	-	Multiple	10	Yes	No	Yes	5	No	5	20	Yes	Yes	Yes
Yes	Far_North	EL 159	Negative	3 Hours	No	-	-	Multiple	9	Yes	No	Yes	3	No	4	18	Yes	No	-
Yes	Far_North	EL 160	Negative	3 Hours	No	-	-	Multiple	10	Yes	No	Yes	5	No	4	15	Yes	No	-
Yes	Far_North	EL 161	Negative	4 Hours	No	-	-	Multiple	11	Yes	No	Yes	6	No	5	20	Yes	Yes	Yes
Yes	Far_North	EL 162	Negative	3 Hours	No	-	-	Multiple	12	Yes	No	Yes	4	No	6	22	Yes	Yes	Yes
Yes	Far_North	EL 163	Negative	2 Hours	No	-	-	Multiple	9	Yes	No	Yes	4	No	5	18	Yes	No	-
Yes	Far_North	EL 164	Negative	4 Hours	No	-	-	Multiple	12	Yes	No	Yes	5	No	4	20	Yes	Yes	Yes
Yes	Far_North	EL 165	Negative	5 Hours	No	-	-	Multiple	8	Yes	No	Yes	3	No	4	10	Yes	No	-
Yes	Far_North	EL 166	Negative	2 Hours	No	-	-	Multiple	9	Yes	No	Yes	3	No	5	10	Yes	No	-
Yes	Far_North	EL 167	Negative	3 Hours	No	-	-	Multiple	8	Yes	No	Yes	2	No	4	8	Yes	No	-
Yes	Far_North	EL 168	Negative	4 Hours	No	-	-	Multiple	10	Yes	No	Yes	3	No	5	15	Yes	No	-
Yes	Far_North	EL 169	Negative	3 Hours	No	-	-	Multiple	9	Yes	No	Yes	3	No	4	15	Yes	No	-
Yes	Far_North	EL 170	Negative	5 Hours	No	-	-	Multiple	13	Yes	No	Yes	6	No	4	20	Yes	Yes	Yes
Yes	Far_North	EL 171	Negative	4 Hours	No	-	-	Multiple	9	Yes	No	Yes	5	No	1	10	Yes	No	-
Yes	Far_North	EL 172	Negative	4 Hours	No	-	-	Multiple	8	Yes	Yes	Yes	3	No	1	12	Yes	No	-
Yes	Far_North	EL 173	Negative	4 Hours	No	-	-	Multiple	10	Yes	No	Yes	5	Yes	3	15	Yes	No	-
Yes	Far_North	EL 174	Negative	3 Hours	No	-	-	Multiple	10	Yes	No	Yes	5	No	1	20	Yes	Yes	Yes
Yes	Far_North	EL 175	Negative	4 Hours	No	-	-	Multiple	12	Yes	No	Yes	4	Yes	4	20	Yes	Yes	Yes
Yes	Far_North	EL 176	Negative	4 Hours	No	-	-	Multiple	11	Yes	No	Yes	5	No	1	20	Yes	No	-
Yes	Far_North	EL 177	Negative	4 Hours	No	-	-	Multiple	12	Yes	No	Yes	5	Yes	3	20	Yes	No	-
Yes	Far_North	EL 178	Negative	3 Hours	No	-	-	Multiple	10	Yes	No	Yes	4	No	1	20	No	No	-
Yes	Far_North	EL 179	Negative	3 Hours	No	-	-	Multiple	8	Yes	Yes	Yes	3	No	1	10	Yes	No	-
Yes	Far_North	EL 180	Negative	4 Hours	No	-	-	Multiple	8	Yes	No	Yes	4	No	1	12	Yes	No	-
Yes	Far_North	EL 181	Negative	5 Hours	No	-	-	Multiple	10	Yes	No	Yes	5	Yes	2	15	Yes	No	-
Yes	Far_North	EL 182	Negative	3 Hours	No	-	-	Multiple	5	Yes	Yes	Yes	3	No	1	10	Yes	No	-
Yes	Far_North	EL 183	Negative	2 Hours	No	-	-	Multiple	7	Yes	Yes	Yes	3	No	1	10	Yes	No	-
Yes	Far_North	EL 184	Negative	3 Hours	No	-	-	Multiple	12	Yes	No	Yes	5	Yes	3	18	Yes	Yes	Yes
Yes	Far_North	EL 185	Negative	4 Hours	No	-	-	Multiple	7	Yes	Yes	Yes	3	No	1	12	Yes	No	-
Yes	Far_North	EL 186	Negative	2 Hours	No	-	-	Multiple	8	Yes	No	Yes	4	No	1	10	Yes	No	-
Yes	Far_North	EL 187	Negative	4 Hours	No	-	-	Multiple	10	Yes	No	Yes	5	No	3	15	Yes	No	-
Yes	Far_North	EL 188	Negative	2 Hours	No	-	-	Multiple	10	Yes	No	Yes	2	No	1	18	Yes	Yes	Yes
Yes	Far_North	EL 189	Negative	5 Hours	No	-	-	Multiple	11	Yes	No	Yes	4	Yes	4	20	Yes	Yes	Yes
Yes	Far_North	EL 190	Negative	3 Hours	No	-	-	Multiple	10	Yes	No	Yes	3	No	1	15	Yes	No	-
Yes	Far_North	EL 191	Negative	2 Hours	No	-	-	Multiple	8	Yes	No	Yes	3	No	1	12	Yes	No	-
Yes	Far_North	EL 192	Negative	4 Hours	No	-	-	Multiple	11	Yes	No	Yes	5	No	1	20	Yes	Yes	Yes
Yes	Far_North	EL 193	Negative	3 Hours	No	-	-	Multiple	9	Yes	No	Yes	2	No	1	18	Yes	No	-
Yes	Far_North	EL 194	Negative	4 Hours	No	-	-	Multiple	5	Yes	Yes	Yes	2	No	1	10	Yes	No	-
Yes	Far_North	EL 195	Negative	3 Hours	No	-	-	Multiple	6	Yes	Yes	Yes	3	Yes	3	15	Yes	No	-
Yes	Far_North	EL 196	Negative	5 Hours	No	-	-	Multiple	8	Yes	Yes	Yes	5	No	1	15	Yes	No	-
Yes	Far_North	EL 197	Negative	3 Hours	No	-	-	Multiple	9	Yes	No	Yes	4	No	1	10	Yes	Yes	Yes
Yes	Far_North	EL 198	Negative	4 Hours	No	-	-	Multiple	9	Yes	Yes	Yes	5	No	1	15	Yes	No	-
Yes	Far_North	EL 199	Negative	2 Hours	No	-	-	Multiple	12	Yes	No	Yes	6	No	1	15	Yes	No	-
Yes	Far_North	EL 200	Negative	5 Hours	No	-	-	Multiple	11	Yes	No	Yes	6	No	1	20	Yes	Yes	Yes
Yes	Far_North	EL 201	Negative	4 Hours	No	-	-	Multiple	10	Yes	No	Yes	3	No	3	15	Yes	No	-
Yes	Far_North	EL 202	Negative	2 Hours	No	-	-	Multiple	8	Yes	No	Yes	3	No	4	15	Yes	No	-
Yes	Far_North	EL 203	Negative	1 Day	Yes	Yes	15	Multiple	8	Yes	No	Yes	2	No	3	12	Yes	No	-
Yes	Far_North	EL 204	Negative	2 Hours	No	-	-	Multiple	9	Yes	No	Yes	3	No	3	12	Yes	No	-
Yes	Far_North	EL 205	Negative	4 Hours	No	-	-	Multiple	12	Yes	No	Yes	5	No	4	22	Yes	Yes	Yes
Yes	Far_North	EL 206	Negative	1 Day	Yes	Yes	15	Multiple	10	Yes	No	Yes	3	No	3	15	Yes	No	-
Yes	Far_North	EL 207	Negative	3 Hours	No	-	-	Multiple	11	Yes	No	Yes	5	No	5	22	Yes	Yes	Yes
Yes	Far_North	EL 208	Negative	4 Hours	No	-	-	Multiple	10	Yes	No	Yes	5	No	3	18	Yes	No	-
Yes	Far_North	EL 209	Negative	5 Hours	No	-	-	Multiple	10	Yes	No	Yes	6	No	4	20	Yes	No	-
Yes	Far_North	EL 210	Negative	1 Day	Yes	Yes	20	Multiple	11	Yes	No	Yes	4	No	3	22	Yes	Yes	Yes
Yes	Far_North	EL 211	Negative	2 Hours	No	-	-	Multiple	8	Yes	No	Yes	2	No	3	15	Yes	No	-
Yes	Far_North	EL 212	Negative	3 Hours	No	-	-	Multiple	9	Yes	No	Yes	3	No	6	20	Yes	Yes	Yes
Yes	Far_North	EL 213	Negative	3 Hours	No	-	-	Multiple	10	Yes	No	Yes	3	No	5	20	Yes	Yes	Yes
Yes	Far_North	EL 214	Negative	4 Hours	No	-	-	Multiple	10	Yes	No	Yes	4	No	5	18	Yes	No	-
Yes	Far_North	EL 215	Negative	3 Hours	No	-	-	Multiple	9	Yes	No	Yes	3	Yes	4	15	Yes	No	-
Yes	Far_North	EL 216	Negative	4 Hours	No	-	-	Multiple	11	Yes	No	Yes	4	No	3	18	Yes	Yes	Yes
Yes	Far_North	EL 217	Negative	3 Hours	No	-	-	Multiple	9	Yes	Yes	Yes	3	No	2	15	Yes	No	-
Yes	Far_North	EL 218	Negative	4 Hours	No	-	-	Multiple	12	Yes	No	Yes	5	No	1	20	Yes	Yes	Yes
Yes	Far_North	EL 219	Negative	3 Hours	No	-	-	Multiple	7	Yes	Yes	Yes	2	No	1	18	Yes	No	-
Yes	Far_North	EL 220	Negative	3 Hours	No	-	-	Multiple	10	Yes	No	Yes	4	No	3	15	Yes	No	-
Yes	Far_North	EL 221	Negative	3 Hours	No	-	-	Multiple	10	Yes	No	Yes	3	No	1	12	Yes	No	-
Yes	Far_North	EL 222	Negative	2 Hours	No	-	-	Multiple	11	Yes	No	Yes	3	No	3	18	No	No	-
Yes	Far_North	EL 223	Negative	3 Hours	No	-	-	Multiple	8	Yes	Yes	Yes	3	Yes	6	20	Yes	No	-
Yes	Far_North	EL 224	Negative	5 Hours	No	-	-	Multiple	12	Yes	No	Yes	3	No	1	22	Yes	No	-
Yes	Far_North	EL 225	Negative	3 Hours	No	-	-	Multiple	11	Yes	No	Yes	4	No	4	20	Yes	No	-
Yes	Far_North	EL 226	Negative	3 Hours	No	-	-	Multiple	11	Yes	No	Yes	4	No	1	15	Yes	Yes	Yes
Yes	Far_North	EL 227	Negative	3 Hours	No	-	-	Multiple	10	Yes	No	Yes	4	No	4	18	Yes	No	-
Yes	Far_North	EL 228	Negative	4 Hours	No	-	-	Multiple	10	Yes	No	Yes	5	No	5	20	Yes	No	-
Yes	Far_North	EL 229	Negative	4 Hours	No	-	-	Multiple	12	Yes	No	Yes	6	No	4	20	Yes	Yes	Yes
Yes	Far_North	EL 230	Negative	2 Hours	No	-	-	Multiple	9	Yes	Yes	Yes	3	No	3	18	Yes	No	-
Yes	Far_North	EL 231	Negative	3 Hours	No	-	-	Multiple	9	Yes	No	Yes	3	No	1	15	Yes	No	-
Yes	Far_North	EL 232	Negative	3 Hours	No	-	-	Multiple	8	Yes	No	Yes	4	No	1	18	Yes	No	-
Yes	Far_North	EL 233	Negative	4 Hours	No	-	-	Multiple	7	Yes	No	Yes	2	No	1	12	Yes	No	-
Yes	Far_North	EL 234	Negative	4 Hours	No	-	-	Multiple	10	Yes	No	Yes	4	No	1	18	Yes	No	-
Yes	Far_North	EL 235	Negative	4 Hours	No	-	-	Multiple	6	Yes	Yes	Yes	3	No	1	10	Yes	No	-
Yes	Far_North	EL 236	Negative	3 Hours	No	-	-	Multiple	10	Yes	No	Yes	5	No	1	15	Yes	No	-
Yes	Far_North	EL 237	Negative	5 Hours	Yes	Yes	15	Multiple	11	Yes	No	Yes	4	No	1	18	Yes	Yes	Yes
Yes	Far_North	EL 238	Negative	4 Hours	No	-	-	Multiple	9	Yes	No	Yes	5	No	1	12	Yes	No	-
Yes	Far_North	EL 239	Negative	1 Day	Yes	Yes	20	Multiple	10	Yes	No	Yes	5	No	1	15	Yes	No	-
Yes	Far_North	EL 240	Negative	2 Hours	No	-	-	Multiple	8	Yes	No	Yes	3	No	1	10	Yes	No	-
Yes	Far_North	EL 241	Negative	2 Hours	No	-	-	Multiple	5	Yes	Yes	Yes	3	No	4	10	Yes	No	-
Yes	Far_North	EL 242	Negative	4 Hours	No	-	-	Multiple	9	Yes	No	Yes	5	No	3	12	Yes	No	-
Yes	Far_North	EL 243	Negative	1 Day	Yes	Yes	20	Multiple	10	Yes	No	Yes	5	No	5	18	No	No	-
Yes	Far_North	EL 244	Negative	1 Day	Yes	Yes	15	Multiple	8	Yes	No	Yes	3	No	1	12	Yes	No	-
Yes	Far_North	EL 245	Negative	3 Hours	No	-	-	Multiple	9	Yes	No	Yes	5	No	1	15	Yes	Yes	Yes
Yes	Far_North	EL 246	Negative	4 Hours	No	-	-	Multiple	8	Yes	Yes	Yes	4	No	1	10	Yes	No	-
Yes	Far_North	EL 247	Negative	5 Hours	No	-	-	Multiple	11	Yes	No	Yes	5	No	1	20	Yes	Yes	Yes
Yes	Far_North	EL 248	Negative	4 Hours	No	-	-	Multiple	9	Yes	No	Yes	3	No	3	15	Yes	No	-
Yes	Far_North	EL 249	Negative	3 Hours	No	-	-	Multiple	6	Yes	Yes	Yes	5	No	3	15	Yes	No	-
Yes	Far_North	EL 250	Negative	5 Hours	No	-	-	Multiple	10	Yes	No	Yes	5	No	3	18	Yes	Yes	Yes
Yes	Far_North	EL 251	Negative	1 Hour	No	-	-	Multiple	5	Yes	No	Yes	2	No	4	6	Yes	No	-
Yes	Far_North	EL 252	Negative	2 Hours	No	-	-	Multiple	6	Yes	No	Yes	2	No	5	8	Yes	No	-
Yes	Far_North	EL 253	Negative	3 Hours	No	-	-	Multiple	8	Yes	No	Yes	3	No	3	10	Yes	No	-
Yes	Far_North	EL 254	Negative	3 Hours	No	-	-	Multiple	9	Yes	No	Yes	4	No	5	12	Yes	No	-
Yes	Far_North	EL 255	Negative	3 Hours	No	-	-	Multiple	10	Yes	No	Yes	4	No	3	10	Yes	Yes	Yes
Yes	Far_North	EL 256	Negative	4 Hours	No	-	-	Multiple	6	Yes	Yes	Yes	5	No	4	8	Yes	No	-
Yes	Far_North	EL 257	Negative	3 Hours	No	-	-	Multiple	10	Yes	No	Yes	5	No	5	15	Yes	Yes	Yes
Yes	Far_North	EL 258	Negative	5 Hours	No	-	-	Multiple	9	Yes	No	Yes	4	No	4	15	Yes	No	-
Yes	Far_North	EL 259	Negative	5 Hours	No	-	-	Multiple	11	Yes	No	Yes	6	No	6	22	Yes	Yes	Yes
Yes	Far_North	EL 260	Negative	5 Hours	No	-	-	Multiple	13	Yes	No	Yes	6	No	6	22	Yes	Yes	Yes
Yes	Far_North	EL 261	Negative	4 Hours	No	-	-	Multiple	8	Yes	Yes	Yes	2	No	4	10	Yes	No	-
Yes	Far_North	EL 262	Negative	5 Hours	No	-	-	Multiple	11	Yes	No	Yes	7	No	1	20	Yes	Yes	Yes
Yes	Far_North	EL 264	Negative	3 Hours	No	-	-	Multiple	7	Yes	No	Yes	4	No	1	12	Yes	No	-
Yes	Far_North	EL 265	Negative	4 Hours	No	-	-	Multiple	8	Yes	Yes	Yes	5	No	1	12	Yes	No	-
Yes	Far_North	EL 266	Negative	5 Hours	No	-	-	Multiple	13	Yes	No	Yes	7	No	5	20	Yes	Yes	Yes
Yes	Far_North	EL 267	Negative	2 Hours	No	-	-	Multiple	6	Yes	No	Yes	3	No	1	9	Yes	No	-
Yes	Far_North	EL 268	Negative	3 Hours	No	-	-	Multiple	8	Yes	Yes	Yes	4	No	4	15	Yes	No	-
Yes	Far_North	EL 269	Negative	4 Hours	No	-	-	Multiple	7	Yes	Yes	Yes	5	No	1	10	Yes	No	-
Yes	Far_North	EL 270	Negative	4 Hours	No	-	-	Multiple	10	Yes	No	Yes	5	No	1	15	Yes	No	-
Yes	Far_North	EL 271	Negative	4 Hours	No	-	-	Multiple	9	Yes	No	Yes	6	No	1	8	Yes	Yes	Yes
Yes	Far_North	EL 272	Negative	5 Hours	No	-	-	Multiple	12	Yes	No	Yes	5	No	1	15	Yes	Yes	Yes
Yes	Far_North	EL 272	Negative	3 Hours	No	-	-	Multiple	5	Yes	Yes	Yes	3	No	1	10	Yes	No	-
Yes	Far_North	EL 273	Negative	6 Hours	No	-	-	Multiple	9	Yes	No	Yes	5	No	1	10	Yes	No	-
Yes	Far_North	EL 274	Negative	3 Hours	No	-	-	Multiple	8	Yes	Yes	Yes	5	No	1	12	Yes	No	-
Yes	Far_North	EL 275	Negative	3 Hours	No	-	-	Multiple	5	Yes	Yes	Yes	4	No	1	12	Yes	No	-
Yes	Far_North	EL 276	Negative	4 Hours	No	-	-	Multiple	10	Yes	No	Yes	3	Yes	3	15	Yes	No	-
Yes	Far_North	EL 277	Negative	5 Hours	No	-	-	Multiple	9	Yes	No	Yes	5	No	1	13	Yes	No	-
Yes	Far_North	EL 278	Negative	3 Hours	No	-	-	Multiple	6	Yes	Yes	Yes	2	No	1	10	Yes	No	-
Yes	Far_North	EL 279	Negative	5 Hours	No	-	-	Multiple	13	Yes	No	Yes	7	No	3	18	Yes	Yes	Yes
Yes	Far_North	EL 280	Negative	3 Hours	No	-	-	Multiple	11	Yes	No	Yes	5	No	1	15	Yes	No	-
Yes	Far_North	EL 281	Negative	3 Hours	No	-	-	Multiple	10	Yes	No	Yes	4	No	5	15	Yes	No	-
Yes	Far_North	EL 282	Negative	5 Hours	No	-	-	Multiple	11	Yes	No	Yes	7	No	4	18	Yes	No	-
Yes	Far_North	EL 283	Negative	2 Hours	No	-	-	Multiple	9	Yes	No	Yes	5	No	1	12	Yes	Yes	Yes
Yes	Far_North	EL 284	Negative	4 Hours	No	-	-	Multiple	6	Yes	Yes	Yes	4	No	1	10	Yes	No	-
Yes	Far_North	EL 285	Negative	2 Hours	No	-	-	Multiple	7	Yes	Yes	Yes	4	No	1	13	Yes	No	-
Yes	Far_North	EL 286	Negative	3 Hours	No	-	-	Multiple	8	Yes	Yes	Yes	5	No	1	15	Yes	No	-
Yes	Far_North	EL 287	Negative	5 Hours	No	-	-	Multiple	11	Yes	No	Yes	6	No	1	20	Yes	No	-
Yes	Far_North	EL 288	Negative	2 Hours	No	-	-	Multiple	7	Yes	Yes	Yes	2	No	1	8	Yes	No	-
Yes	Far_North	EL 289	Negative	4 Hours	No	-	-	Multiple	10	Yes	No	Yes	6	No	6	18	Yes	Yes	Yes
Yes	Far_North	EL 290	Negative	3 Hours	No	-	-	Multiple	10	Yes	No	Yes	4	No	4	15	Yes	No	-
Yes	Far_North	EL 291	Negative	2 Hours	No	-	-	Multiple	5	Yes	Yes	Yes	4	No	1	10	Yes	No	-
Yes	Far_North	EL 292	Negative	2 Hours	No	-	-	Multiple	10	Yes	No	Yes	5	No	1	15	Yes	Yes	Yes
Yes	Far_North	EL 293	Negative	4 Hours	No	-	-	Multiple	11	Yes	No	Yes	5	No	5	18	Yes	No	-
Yes	Far_North	EL 294	Negative	3 Hours	No	-	-	Multiple	8	Yes	Yes	Yes	4	No	1	10	Yes	No	-
Yes	Far_North	EL 295	Negative	4 Hours	No	-	-	Multiple	9	Yes	No	No	-	No	3	8	Yes	Yes	Yes
Yes	Far_North	EL 296	Negative	5 Hours	No	-	-	Multiple	11	Yes	No	Yes	6	No	3	20	Yes	Yes	Yes
Yes	Far_North	EL 297	Negative	3 Hours	No	-	-	Multiple	10	Yes	No	Yes	5	No	1	12	Yes	Yes	Yes
Yes	Far_North	EL 298	Negative	2 Hours	No	-	-	Multiple	8	Yes	No	Yes	2	No	1	8	Yes	No	-
Yes	Far_North	EL 299	Negative	2 Hours	No	-	-	Multiple	10	Yes	No	Yes	4	No	4	18	Yes	Yes	Yes
Yes	Far_North	EL 300	Negative	4 Hours	No	-	-	Multiple	9	Yes	Yes	Yes	4	No	3	12	Yes	No	-
Yes	Far_North	EL 301	Negative	4 Hours	Yes	No	-	Multiple	9	Yes	No	Yes	3	No	3	10	No	No	-
Yes	Far_North	EL 302	Negative	3 Hours	No	-	-	Multiple	8	Yes	No	Yes	5	No	3	12	Yes	No	-
Yes	Far_North	EL 303	Negative	2 Hours	No	-	-	Multiple	5	Yes	No	Yes	2	No	5	8	Yes	No	-
Yes	Far_North	EL 304	Negative	3 Hours	No	-	-	Multiple	10	Yes	No	Yes	5	No	5	15	Yes	Yes	Yes
Yes	Far_North	EL 305	Negative	2 Hours	No	-	-	Multiple	11	Yes	No	Yes	4	No	4	15	Yes	Yes	Yes
Yes	Far_North	EL 306	Negative	2 Hours	No	-	-	Multiple	8	Yes	No	Yes	4	No	3	12	Yes	No	-
Yes	Far_North	EL 307	Negative	2 Hours	No	-	-	Multiple	8	Yes	No	Yes	2	No	2	9	Yes	No	-
Yes	Far_North	EL 308	Negative	3 Hours	No	-	-	Multiple	10	Yes	No	Yes	3	No	4	14	Yes	No	-
Yes	Far_North	EL 309	Negative	3 Hours	No	-	-	Multiple	12	Yes	No	Yes	6	No	4	15	Yes	No	-
Yes	Far_North	EL 310	Negative	5 Hours	No	-	-	Multiple	8	Yes	No	Yes	3	No	3	9	Yes	No	-
Yes	Far_North	EL 311	Negative	3 Hours	No	-	-	Multiple	5	Yes	Yes	Yes	3	No	3	7	Yes	No	-
Yes	Far_North	EL 312	Negative	4 Hours	No	-	-	Multiple	10	Yes	No	Yes	5	No	4	12	Yes	No	-
Yes	Far_North	EL 313	Negative	3 Hours	No	-	-	Multiple	9	Yes	No	Yes	4	No	2	8	Yes	No	-
Yes	Far_North	EL 314	Negative	2 Hours	No	-	-	Multiple	11	Yes	No	Yes	3	No	5	15	Yes	Yes	Yes
Yes	Far_North	EL 315	Negative	4 Hours	No	-	-	Multiple	10	Yes	No	Yes	5	No	4	18	Yes	Yes	Yes
Yes	Far_North	EL 316	Negative	5 Hours	No	-	-	Multiple	8	Yes	No	Yes	6	No	4	10	Yes	No	-
Yes	Far_North	EL 317	Negative	4 Hours	No	-	-	Multiple	9	Yes	No	Yes	5	No	2	10	Yes	No	-
Yes	Far_North	EL 318	Negative	2 Hours	Yes	No	-	Multiple	7	Yes	No	Yes	3	No	4	12	Yes	No	-
Yes	Far_North	EL 319	Negative	3 Hours	No	-	-	Multiple	11	Yes	No	Yes	6	No	2	15	Yes	Yes	Yes
Yes	Far_North	EL 320	Negative	4 Hours	No	-	-	Multiple	9	Yes	No	Yes	5	No	5	10	Yes	No	-
Yes	Far_North	EL 321	Negative	3 Hours	No	-	-	Multiple	8	Yes	Yes	Yes	4	No	2	10	Yes	No	-
Yes	Far_North	EL 322	Negative	4 Hours	No	-	-	Multiple	10	Yes	No	Yes	5	No	5	18	Yes	Yes	Yes
Yes	Far_North	EL 323	Negative	2 Hours	No	-	-	Multiple	11	Yes	No	Yes	2	No	5	15	Yes	Yes	Yes
Yes	Far_North	EL 324	Negative	3 Hours	No	-	-	Multiple	5	Yes	Yes	Yes	2	No	3	8	Yes	No	-
Yes	Far_North	EL 325	Negative	4 Hours	No	-	-	Multiple	9	Yes	No	Yes	5	No	4	12	Yes	No	-
Yes	Far_North	EL 326	Negative	3 Hours	No	-	-	Multiple	9	Yes	No	Yes	4	No	2	12	Yes	No	-
Yes	Far_North	EL 327	Negative	2 Hours	No	-	-	Multiple	6	Yes	Yes	Yes	2	No	3	10	Yes	No	-
Yes	Far_North	EL 328	Negative	3 Hours	No	-	-	Multiple	10	Yes	No	Yes	3	No	5	10	No	No	-
Yes	Far_North	EL 329	Negative	4 Hours	No	-	-	Multiple	12	Yes	No	Yes	6	No	6	18	Yes	Yes	Yes
Yes	Far_North	EL 330	Negative	5 Hours	No	-	-	Multiple	8	Yes	Yes	Yes	6	No	4	12	Yes	No	-
Yes	Far_North	EL 331	Negative	2 Hours	No	-	-	Multiple	8	Yes	No	Yes	2	No	1	10	Yes	No	-
Yes	Far_North	EL 332	Negative	2 Hours	No	-	-	Multiple	9	Yes	No	Yes	3	No	3	12	Yes	No	-
Yes	Far_North	EL 333	Negative	3 Hours	No	-	-	Multiple	10	Yes	No	Yes	3	No	2	10	Yes	No	-
Yes	Far_North	EL 334	Negative	3 Hours	No	-	-	Multiple	7	Yes	No	Yes	3	No	3	10	Yes	No	-
Yes	Far_North	EL 335	Negative	4 Hours	No	-	-	Multiple	9	Yes	No	Yes	4	No	3	12	Yes	No	-
Yes	Far_North	EL 336	Negative	3 Hours	No	-	-	Multiple	10	Yes	No	Yes	4	No	5	15	Yes	No	-
Yes	Far_North	EL 337	Negative	4 Hours	No	-	-	Multiple	9	Yes	No	Yes	5	No	4	12	Yes	No	-
Yes	Far_North	EL 338	Negative	2 Hours	No	-	-	Multiple	8	Yes	No	Yes	3	No	2	9	Yes	No	-
Yes	Far_North	EL 339	Negative	4 Hours	No	-	-	Multiple	11	Yes	No	Yes	5	No	5	15	Yes	Yes	Yes
Yes	Far_North	EL 340	Negative	3 Hours	No	-	-	Multiple	9	Yes	Yes	Yes	4	No	3	10	Yes	No	-
Yes	Far_North	EL 341	Negative	3 Hours	No	-	-	Multiple	7	Yes	Yes	Yes	3	No	4	9	Yes	No	-
Yes	Far_North	EL 342	Negative	3 Hours	No	-	-	Multiple	9	Yes	No	Yes	4	No	3	10	Yes	No	-
Yes	Far_North	EL 344	Negative	3 Hours	No	-	-	Multiple	5	Yes	Yes	Yes	5	No	4	8	Yes	No	-
Yes	Far_North	EL 345	Negative	2 Hours	No	-	-	Multiple	5	Yes	Yes	Yes	3	Yes	3	8	Yes	No	-
Yes	Far_North	EL 346	Negative	4 Hours	No	-	-	Multiple	11	Yes	No	Yes	5	No	5	15	Yes	Yes	Yes
Yes	Far_North	EL 347	Negative	3 Hours	No	-	-	Multiple	8	Yes	No	Yes	3	No	3	8	Yes	No	-
Yes	Far_North	EL 348	Negative	2 Hours	No	-	-	Multiple	6	Yes	Yes	Yes	3	No	2	10	Yes	No	-
Yes	Far_North	EL 349	Negative	4 Hours	No	-	-	Multiple	6	Yes	No	Yes	3	No	4	6	Yes	No	-
Yes	Far_North	EL 350	Negative	2 Hours	No	-	-	Multiple	7	Yes	Yes	Yes	4	No	3	10	Yes	No	-
Yes	Far_North	EL 351	Negative	3 Hours	No	-	-	Multiple	10	Yes	No	Yes	4	No	6	15	Yes	Yes	Yes
Yes	Far_North	EL 352	Negative	4 Hours	No	-	-	Multiple	10	Yes	No	Yes	5	No	4	11	Yes	No	-
Yes	Far_North	EL 353	Negative	3 Hours	No	-	-	Multiple	8	Yes	No	Yes	3	No	1	10	Yes	No	-
Yes	Far_North	EL 354	Negative	4 Hours	No	-	-	Multiple	9	Yes	No	Yes	4	No	4	8	Yes	No	-
Yes	Far_North	EL 355	Negative	2 Hours	No	-	-	Multiple	10	Yes	No	Yes	3	No	3	10	No	No	-
Yes	Far_North	EL 356	Negative	4 Hours	No	-	-	Multiple	12	Yes	No	Yes	6	No	6	18	Yes	Yes	Yes
Yes	Far_North	EL 357	Negative	5 Hours	No	-	-	Multiple	11	Yes	No	Yes	7	No	5	15	Yes	No	-
Yes	Far_North	EL 358	Negative	3 Hours	No	-	-	Multiple	5	Yes	Yes	Yes	4	No	3	9	Yes	No	-
Yes	Far_North	EL 359	Negative	3 Hours	No	-	-	Multiple	8	Yes	No	Yes	2	No	3	8	Yes	No	-
Yes	Far_North	EL 360	Negative	2 Hours	No	-	-	Multiple	9	Yes	No	Yes	3	No	4	10	Yes	No	-
Yes	Far_North	EL 361	Negative	2 Hours	No	-	-	Multiple	5	Yes	Yes	Yes	2	No	2	9	Yes	No	-
Yes	Far_North	EL 362	Positive	4 Hours	No	-	-	Multiple	6	Yes	Yes	Yes	3	No	3	10	Yes	No	-
Yes	Far_North	EL 363	Positive	4 Hours	No	-	-	Multiple	12	Yes	No	Yes	6	Yes	6	15	Yes	Yes	Yes
Yes	Far_North	EL 364	Negative	3 Hours	No	-	-	Multiple	10	Yes	No	Yes	4	No	3	10	Yes	No	-
Yes	Far_North	EL 365	Negative	3 Hours	No	-	-	Multiple	8	Yes	Yes	Yes	3	No	3	8	No	No	-
Yes	Far_North	EL 366	Negative	3 Hours	No	-	-	Multiple	7	Yes	No	Yes	4	No	4	10	Yes	No	-
Yes	Far_North	EL 367	Negative	4 Hours	No	-	-	Multiple	6	Yes	Yes	Yes	3	No	1	10	Yes	No	-
Yes	Far_North	EL 368	Negative	5 Hours	No	-	-	Multiple	12	Yes	No	Yes	7	No	3	15	Yes	Yes	Yes
Yes	Far_North	EL 369	Positive	3 Hours	No	-	-	Multiple	5	Yes	Yes	Yes	5	No	5	10	Yes	No	-
Yes	Far_North	EL 370	Positive	2 Hours	No	-	-	Multiple	10	Yes	No	Yes	5	No	4	12	Yes	No	-
Yes	Far_North	EL 371	Negative	4 Hours	No	-	-	Multiple	8	Yes	No	Yes	3	No	5	9	Yes	No	-
Yes	Far_North	EL 372	Negative	2 Hours	No	-	-	Multiple	6	Yes	Yes	Yes	4	No	4	10	Yes	Yes	Yes
Yes	Far_North	EL 373	Negative	3 Hours	No	-	-	Multiple	5	Yes	Yes	Yes	4	No	3	9	Yes	No	-
Yes	Far_North	EL 374	Negative	4 Hours	No	-	-	Multiple	8	Yes	No	Yes	5	No	3	8	Yes	No	-
Yes	Far_North	EL 375	Negative	4 Hours	No	-	-	Multiple	11	Yes	No	Yes	6	Yes	6	15	Yes	Yes	Yes
Yes	Far_North	EL 376	Negative	2 Hours	No	-	-	Multiple	10	Yes	No	Yes	3	No	3	10	Yes	Yes	Yes
Yes	Far_North	EL 377	Negative	3 Hours	No	-	-	Multiple	9	Yes	No	Yes	2	No	5	10	Yes	No	-
Yes	Far_North	EL 378	Negative	2 Hours	No	-	-	Multiple	12	Yes	No	Yes	3	No	4	8	No	No	-
Yes	Far_North	EL 379	Negative	4 Hours	No	-	-	Multiple	10	Yes	No	Yes	3	No	4	12	Yes	Yes	Yes
Yes	Far_North	EL 380	Negative	3 Hours	No	-	-	Multiple	8	Yes	No	Yes	4	No	5	10	Yes	No	-
Yes	North	LN 001	Negative	2 Hours	No	-	-	Multiple	6	Yes	No	Yes	3	No	1	9	Yes	No	-
Yes	North	LN 002	Negative	3 Hours	No	-	-	Multiple	9	Yes	No	Yes	8	No	1	20	Yes	No	-
Yes	North	LN 003	Negative	4 Hours	No	-	-	One	-	No	-	Yes	40	No	1	20	Yes	Yes	Yes
Yes	North	LN 004	Negative	8 Hours	Yes	Yes	45	Multiple	14	Yes	Yes	Yes	30	No	1	15	Yes	Yes	Yes
Yes	North	LN 005	Negative	1 Day	Yes	Yes	30	Multiple	6	Yes	Yes	Yes	30	Yes	1	24	Yes	Yes	No
Yes	North	LN 006	Negative	8 Hours	Yes	Yes	40	One	-	Yes	Yes	Yes	28	No	1	18	Yes	Yes	Yes
Yes	North	LN 007	Negative	9 Hours	No	-	-	One	-	No	-	Yes	42	No	1	6	Yes	Yes	Yes
Yes	North	LN 008	Negative	8 Hours	Yes	Yes	4	Multiple	9	Yes	Yes	Yes	14	No	1	9	Yes	Yes	No
Yes	North	LN 009	Negative	9 Hours	Yes	Yes	30	Multiple	9	Yes	Yes	Yes	12	No	1	12	No	No	-
Yes	North	LN 010	Negative	4 Hours	No	-	-	Multiple	6	Yes	No	Yes	12	No	1	5	Yes	Yes	Yes
Yes	North	LN 011	Negative	5 Hours	Yes	Yes	30	Multiple	14	Yes	No	Yes	41	No	1	8	Yes	No	-
Yes	North	LN 012	Negative	5 Hours	No	-	-	Multiple	6	Yes	No	Yes	36	No	1	6	Yes	No	-
Yes	North	LN 013	Negative	7 Hours	No	-	-	Multiple	5	Yes	No	Yes	26	No	1	8	Yes	Yes	Yes
Yes	North	LN 014	Negative	8 Hours	No	-	-	Multiple	12	No	-	Yes	23	No	1	9	Yes	No	-
Yes	North	LN 015	Negative	9 Hours	Yes	Yes	35	Multiple	18	No	-	Yes	28	No	1	9	Yes	No	-
Yes	North	LN 016	Negative	6 Hours	Yes	Yes	35	Multiple	11	No	-	Yes	18	No	1	12	Yes	No	-
Yes	North	LN 017	Negative	6 Hours	No	-	-	Multiple	14	No	-	Yes	25	No	1	6	Yes	No	-
Yes	North	LN 018	Negative	4 Hours	Yes	Yes	45	Multiple	5	No	-	Yes	14	No	1	8	Yes	Yes	Yes
Yes	North	LN 019	Negative	1 Day	Yes	Yes	45	Multiple	8	Yes	No	Yes	41	No	1	7	Yes	Yes	Yes
Yes	North	LN 020	Negative	6 Hours	No	-	-	Multiple	5	Yes	No	Yes	35	No	1	14	Yes	Yes	Yes
Yes	North	LN 021	Negative	5 Hours	Yes	Yes	15	Multiple	8	No	-	Yes	32	No	1	23	Yes	No	-
Yes	North	LN 022	Negative	6 Hours	No	-	-	Multiple	4	No	-	Yes	16	No	1	12	No	No	-
Yes	North	LN 023	Negative	5 Hours	No	-	-	Multiple	6	No	-	Yes	14	No	1	16	Yes	Yes	Yes
Yes	North	LN 024	Negative	7 Hours	No	-	-	No_Answer	-	No_Answer	-	No_Answer	-	No_Answer	1	11	No	No	-
Yes	North	LN 025	Negative	3 Hours	Yes	Yes	25	Multiple	4	Yes	No	Yes	30	No	1	21	Yes	Yes	Yes
Yes	North	LN 026	Negative	4 Hours	Yes	Yes	20	Multiple	15	Yes	No	Yes	40	No	1	15	Yes	Yes	No
Yes	North	LN 027	Negative	4 Hours	Yes	Yes	20	Multiple	12	No	-	Yes	18	No	1	12	Yes	Yes	No
Yes	North	LN 028	Negative	4 Hours	No	-	-	Multiple	9	Yes	Yes	Yes	12	No	1	23	Yes	Yes	Yes
Yes	North	LN 029	Negative	5 Hours	Yes	Yes	30	Multiple	23	Yes	Yes	Yes	21	No	1	26	Yes	No	-
Yes	North	LN 030	Negative	1 Day	Yes	Yes	30	Multiple	9	Yes	Yes	Yes	23	No	1	15	Yes	No	-
Yes	North	LN 031	Negative	5 Hours	Yes	Yes	20	Multiple	12	Yes	Yes	Yes	15	No	1	20	Yes	No	-
Yes	North	LN 032	Negative	3 Hours	Yes	Yes	30	Multiple	12	Yes	Yes	Yes	16	No	1	20	Yes	Yes	Yes
Yes	North	LN 033	Negative	5 Hours	Yes	Yes	5	Multiple	17	Yes	Yes	Yes	15	Yes	1	15	Yes	No	-
Yes	North	LN 034	Negative	3 Hours	No	-	-	Multiple	16	Yes	No	Yes	19	No	1	25	Yes	No	-
Yes	North	LN 035	Negative	2 Hours	Yes	Yes	2	Multiple	15	Yes	No	Yes	15	No	1	15	Yes	No	-
Yes	North	LN 036	Negative	2 Hours	No	-	-	Multiple	11	Yes	Yes	Yes	15	No	1	18	Yes	No	-
Yes	North	LN 037	Negative	3 Hours	No	-	-	Multiple	19	Yes	Yes	Yes	21	No	1	15	Yes	Yes	Yes
Yes	North	LN 038	Negative	4 Hours	No	-	-	Multiple	21	Yes	No	Yes	21	No	1	15	Yes	Yes	Yes
Yes	North	LN 039	Negative	4 Hours	No	-	-	Multiple	12	Yes	Yes	Yes	24	No	1	10	Yes	No	-
Yes	North	LN 040	Negative	4 Hours	No	-	-	Multiple	12	Yes	No	Yes	19	No	1	20	Yes	No	-
Yes	North	LN 041	Negative	6 Hours	No	-	-	Multiple	12	No	-	Yes	18	No	1	20	Yes	No	-
Yes	North	LN 042	Negative	6 Hours	Yes	Yes	2	Multiple	15	Yes	Yes	Yes	21	No	1	21	Yes	Yes	No_Answer
Yes	North	LN 043	Negative	8 Hours	Yes	Yes	4	Multiple	12	Yes	Yes	Yes	20	No	1	21	Yes	No	-
Yes	North	LN 044	Negative	3 Hours	Yes	Yes	5	Multiple	15	Yes	No	Yes	19	No	1	10	Yes	Yes	Yes
Yes	North	LN 045	Negative	5 Hours	Yes	Yes	2	Multiple	15	Yes	Yes	Yes	17	Yes	1	12	Yes	Yes	Yes
Yes	North	LN 046	Negative	4 Hours	Yes	Yes	4	Multiple	16	Yes	Yes	Yes	18	No	1	15	Yes	Yes	Yes
Yes	North	LN 047	Negative	4 Hours	Yes	Yes	3	Multiple	12	No	-	Yes	12	No	1	12	Yes	No	-
Yes	North	LN 048	Negative	6 Hours	No	-	-	Multiple	14	No	-	Yes	16	No	1	9	Yes	No	-
Yes	North	LN 049	Negative	5 Hours	No	-	-	Multiple	8	No	-	Yes	26	No	1	8	Yes	No	-
Yes	North	LN 050	Negative	6 Hours	Yes	No	-	Multiple	6	Yes	No	Yes	14	No	1	12	Yes	Yes	No
Yes	North	LN 051	Negative	8 Hours	Yes	Yes	5	Multiple	16	Yes	No	Yes	21	No	1	13	Yes	No	-
Yes	North	LN 052	Negative	6 Hours	Yes	No	-	Multiple	16	Yes	No	No	-	No	1	9	Yes	No	-
Yes	North	LN 053	Negative	3 Hours	No	-	-	Multiple	13	No	-	Yes	20	No	1	12	Yes	Yes	No
Yes	North	LN 054	Negative	4 Hours	Yes	Yes	3	Multiple	23	Yes	No	Yes	18	No	1	12	Yes	No	-
Yes	North	LN 055	Negative	5 Hours	No	-	-	Multiple	14	Yes	No	Yes	14	No	1	12	Yes	No	-
Yes	North	LN 056	Negative	5 Hours	No	-	-	Multiple	12	Yes	No	Yes	18	No	1	15	Yes	No	-
Yes	North	LN 057	Negative	5 Hours	Yes	Yes	3	Multiple	12	Yes	No	Yes	12	No	1	12	Yes	No	-
Yes	North	LN 058	Negative	6 Hours	No	-	-	Multiple	21	No	-	Yes	12	No	1	21	Yes	Yes	No
Yes	North	LN 059	Negative	6 Hours	No	-	-	Multiple	14	No	-	Yes	12	No	1	25	Yes	Yes	No
Yes	North	LN 060	Negative	3 Hours	Yes	Yes	3	Multiple	12	Yes	Yes	Yes	15	No	1	12	Yes	No	-
Yes	North	LN 061	Negative	4 Hours	Yes	Yes	7	Multiple	16	Yes	Yes	Yes	15	No	1	21	Yes	No	-
Yes	North	LN 062	Negative	7 Hours	No	-	-	Multiple	12	Yes	Yes	Yes	23	No	1	12	Yes	Yes	Yes
Yes	North	LN 063	Negative	6 Hours	Yes	Yes	5	Multiple	23	Yes	Yes	Yes	12	No	1	20	Yes	Yes	Yes
Yes	North	LN 064	Negative	6 Hours	Yes	Yes	6	Multiple	23	Yes	No	Yes	23	No	1	20	Yes	Yes	No
Yes	North	LN 065	Negative	4 Hours	No	-	-	Multiple	25	Yes	Yes	Yes	25	No	1	18	Yes	No	-
Yes	North	LN 066	Negative	8 Hours	Yes	Yes	2	Multiple	30	Yes	No	Yes	25	No	1	25	Yes	Yes	Yes
Yes	North	LN 067	Negative	6 Hours	No	-	-	Multiple	21	Yes	No	Yes	18	No	1	23	Yes	No	-
Yes	North	LN 068	Negative	3 Hours	Yes	Yes	5	Multiple	12	Yes	Yes	Yes	3	No	1	8	Yes	Yes	Yes
Yes	North	LN 069	Negative	6 Hours	Yes	Yes	3	Multiple	6	Yes	Yes	Yes	20	No	1	4	Yes	Yes	Yes
Yes	North	LN 070	Negative	5 Hours	Yes	Yes	3	Multiple	23	Yes	Yes	Yes	21	No	1	21	Yes	Yes	Yes
Yes	North	LN 071	Negative	5 Hours	Yes	Yes	2	Multiple	21	No	-	Yes	21	No	1	8	Yes	No	-
Yes	North	LN 072	Negative	8 Hours	No	-	-	Multiple	23	Yes	Yes	Yes	20	Yes	1	26	Yes	No	-
Yes	North	LN 073	Negative	8 Hours	Yes	Yes	6	Multiple	25	Yes	Yes	Yes	14	No	1	23	Yes	Yes	Yes
Yes	North	LN 074	Negative	9 Hours	Yes	Yes	5	Multiple	11	Yes	No	Yes	15	Yes	1	20	Yes	No	-
Yes	North	LN 075	Negative	7 Hours	No	-	-	Multiple	23	No	-	Yes	21	No	1	20	Yes	No	-
Yes	North	LN 076	Negative	6 Hours	Yes	Yes	6	Multiple	26	Yes	Yes	Yes	24	No	1	25	Yes	No	-
Yes	North	LN 077	Negative	6 Hours	Yes	Yes	5	Multiple	21	Yes	No	Yes	24	No	1	25	Yes	No	-
Yes	North	LN 078	Negative	8 Hours	No	-	-	Multiple	23	Yes	No	Yes	27	No	1	30	Yes	No	-
Yes	North	LN 079	Negative	6 Hours	Yes	Yes	4	Multiple	21	No	-	Yes	24	No	1	20	Yes	No	-
Yes	North	LN 080	Negative	8 Hours	No	-	-	Multiple	23	No	-	Yes	20	No	1	15	Yes	No	-
Yes	North	LN 081	Negative	8 Hours	No	-	-	Multiple	28	Yes	No	Yes	12	No	1	15	Yes	No	-
Yes	North	LN 082	Negative	6 Hours	Yes	Yes	3	Multiple	18	Yes	No	Yes	15	No	1	20	Yes	Yes	Yes
Yes	North	LN 083	Negative	3 Hours	No	-	-	Multiple	21	Yes	Yes	Yes	21	No	1	6	Yes	Yes	No
Yes	North	LN 084	Negative	3 Hours	No	-	-	Multiple	5	Yes	Yes	Yes	12	No	1	12	Yes	Yes	Yes
Yes	North	LN 085	Negative	6 Hours	No	-	-	One	-	Yes	No	Yes	12	No	1	8	Yes	Yes	Yes
Yes	North	LN 086	Negative	4 Hours	No	-	-	Multiple	3	Yes	Yes	Yes	14	No	1	12	Yes	Yes	Yes
Yes	North	LN 087	Negative	5 Hours	No	-	-	Multiple	5	Yes	Yes	Yes	21	No	1	20	No	No	-
Yes	North	LN 088	Negative	2 Hours	No	-	-	Multiple	21	Yes	Yes	Yes	40	No	1	5	Yes	No	-
Yes	North	LN 089	Negative	1 Hour	No	-	-	One	-	No	-	Yes	14	No	1	3	Yes	No	-
Yes	North	LN 090	Negative	2 Hours	No	-	-	One	-	No	-	Yes	12	No	1	12	Yes	Yes	Yes
Yes	North	LN 091	Negative	2 Hours	No	-	-	One	-	No	-	Yes	12	No	1	20	Yes	Yes	Yes
Yes	North	LN 092	Negative	2 Hours	No	-	-	One	-	No	-	Yes	12	No	1	13	Yes	No	-
Yes	North	LN 093	Negative	1 Hour	No	-	-	One	-	No	-	Yes	12	No	1	6	Yes	Yes	No
Yes	North	LN 094	Negative	2 Hours	No	-	-	Multiple	12	Yes	Yes	Yes	14	No	1	8	Yes	No	-
Yes	North	LN 095	Negative	1 Hour	Yes	Yes	5	Multiple	6	Yes	Yes	Yes	12	No	1	6	Yes	Yes	Yes
Yes	North	LN 096	Negative	4 Hours	No	-	-	Multiple	23	Yes	Yes	Yes	15	No	1	12	Yes	No	-
Yes	North	LN 097	Negative	4 Hours	Yes	Yes	5	Multiple	8	Yes	No	Yes	14	No	1	23	Yes	No	-
Yes	North	LN 098	Negative	3 Hours	No	-	-	One	-	No	-	Yes	12	No	1	12	Yes	No	-
Yes	North	LN 099	Negative	3 Hours	No	-	-	One	-	No	-	Yes	12	No	1	12	Yes	No	-
Yes	North	LN 100	Negative	3 Hours	Yes	Yes	5	One	-	No	-	Yes	18	No	1	12	Yes	Yes	No
Yes	North	LN 101	Negative	8 Hours	No	-	-	Multiple	23	Yes	Yes	Yes	18	No	1	23	Yes	No	-
Yes	North	LN 102	Negative	8 Hours	No	-	-	One	-	No	-	Yes	28	No	1	10	Yes	No	-
Yes	North	LN 103	Negative	3 Hours	Yes	Yes	6	Multiple	9	Yes	Yes	Yes	19	No	1	12	Yes	Yes	No
Yes	North	LN 104	Negative	5 Hours	Yes	Yes	5	Multiple	23	Yes	Yes	Yes	12	No	1	23	Yes	No	-
Yes	North	LN 105	Negative	7 Hours	Yes	Yes	10	Multiple	21	Yes	Yes	Yes	21	No	1	12	Yes	No	-
Yes	North	LN 106	Negative	3 Hours	Yes	Yes	5	Multiple	23	Yes	Yes	Yes	15	No	1	10	Yes	Yes	No
Yes	North	LN 107	Negative	6 Hours	Yes	Yes	10	Multiple	20	No	-	Yes	21	No	1	21	Yes	No	-
Yes	North	LN 108	Negative	8 Hours	Yes	Yes	10	Multiple	12	Yes	Yes	Yes	21	No	1	10	Yes	Yes	No
Yes	North	LN 109	Negative	6 Hours	No	-	-	One	-	Yes	Yes	Yes	12	No	1	8	Yes	No	-
Yes	North	LN 110	Negative	8 Hours	Yes	Yes	5	Multiple	12	Yes	Yes	Yes	21	No	1	12	Yes	Yes	No
Yes	North	LN 111	Negative	6 Hours	No	-	-	One	-	Yes	Yes	Yes	18	No	1	23	Yes	No	-
Yes	North	LN 112	Negative	6 Hours	No	-	-	One	-	Yes	Yes	Yes	24	No	1	12	No	No	-
Yes	North	LN 113	Negative	4 Hours	Yes	Yes	10	No_Answer	-	Yes	Yes	Yes	23	No	5	12	Yes	Yes	Yes
Yes	North	LN 114	Negative	8 Hours	Yes	Yes	5	No_Answer	-	Yes	Yes	Yes	21	No	5	10	Yes	Yes	Yes
Yes	North	LN 115	Negative	1 Day	Yes	Yes	10	No_Answer	-	No_Answer	-	Yes	12	No	5	9	Yes	Yes	No
Yes	North	LN 116	Negative	6 Hours	Yes	Yes	10	Multiple	23	Yes	Yes	Yes	21	No	5	20	Yes	No	-
Yes	North	LN 117	Negative	8 Hours	Yes	Yes	10	No_Answer	-	Yes	Yes	Yes	25	No	4	12	Yes	No	-
Yes	North	LN 118	Negative	1 Day	No	-	-	No_Answer	-	No_Answer	-	Yes	12	No	5	8	No_Answer	No	-
Yes	North	LN 119	Negative	9 Hours	Yes	Yes	15	Multiple	23	Yes	Yes	Yes	14	No	7	12	Yes	Yes	No
Yes	North	LN 120	Negative	4 Hours	Yes	Yes	10	Multiple	8	Yes	Yes	Yes	18	No	3	6	Yes	Yes	Yes
Yes	North	LN 121	Negative	6 Hours	Yes	Yes	5	Multiple	18	Yes	Yes	Yes	30	No	3	9	Yes	Yes	Yes
Yes	North	LN 122	Negative	1 Day	Yes	Yes	15	Multiple	12	Yes	Yes	Yes	19	No	3	9	Yes	Yes	Yes
Yes	North	LN 123	Negative	4 Hours	Yes	Yes	10	Multiple	14	Yes	Yes	Yes	19	No	6	23	Yes	Yes	No
Yes	North	LN 124	Negative	6 Hours	Yes	Yes	5	No_Answer	-	No	-	Yes	25	No_Answer	3	9	Yes	Yes	Yes
Yes	North	LN 125	Negative	8 Hours	Yes	Yes	15	No_Answer	-	Yes	Yes	Yes	25	No	5	9	Yes	Yes	Yes
Yes	North	LN 126	Negative	6 Hours	No	-	-	No_Answer	-	No_Answer	-	Yes	21	No	6	3	Yes	No	-
Yes	North	LN 127	Negative	6 Hours	No	-	-	No_Answer	-	No_Answer	-	Yes	25	No	4	6	Yes	No	-
Yes	North	LN 128	Negative	8 Hours	No	-	-	Multiple	23	Yes	Yes	Yes	12	No	5	13	Yes	No	-
Yes	North	LN 129	Negative	6 Hours	Yes	Yes	10	No_Answer	-	Yes	Yes	Yes	23	No	5	12	Yes	No	-
Yes	North	LN 130	Negative	6 Hours	No	-	-	No_Answer	-	Yes	Yes	No_Answer	-	No	3	23	Yes	No	-
Yes	North	LN 131	Negative	1 Day	Yes	Yes	15	No_Answer	-	No	-	Yes	23	No	6	8	Yes	No	-
Yes	North	LN 132	Negative	8 Hours	Yes	Yes	15	No_Answer	-	Yes	Yes	No_Answer	-	No	6	9	Yes	No	-
Yes	North	LN 133	Negative	1 Day	Yes	Yes	5	No_Answer	-	Yes	Yes	Yes	20	No	5	10	Yes	Yes	Yes
Yes	North	LN 134	Negative	5 Hours	Yes	Yes	15	Multiple	21	Yes	Yes	Yes	21	No	6	20	Yes	Yes	Yes
Yes	North	LN 135	Negative	10 Hours	Yes	Yes	10	No_Answer	-	Yes	Yes	Yes	12	No	3	20	Yes	Yes	Yes
Yes	North	LN 136	Negative	7 Hours	Yes	Yes	15	Multiple	23	Yes	Yes	Yes	21	No	5	10	Yes	Yes	Yes
Yes	North	LN 137	Negative	9 Hours	Yes	Yes	15	No_Answer	-	Yes	Yes	Yes	12	No	5	23	Yes	Yes	Yes
Yes	North	LN 138	Negative	6 Hours	Yes	Yes	10	No_Answer	-	Yes	Yes	Yes	23	No	5	12	Yes	Yes	Yes
Yes	North	LN 139	Negative	4 Hours	No	-	-	No_Answer	-	No_Answer	-	No_Answer	-	No	2	6	Yes	No	-
Yes	North	LN 140	Negative	8 Hours	Yes	Yes	15	No_Answer	-	Yes	Yes	No_Answer	-	No	7	10	Yes	Yes	Yes
Yes	North	LN 141	Negative	4 Hours	Yes	Yes	10	Multiple	12	Yes	Yes	No_Answer	-	No	6	9	No	No	-
Yes	North	LN 142	Negative	1 Day	No	-	-	No_Answer	-	No	-	No_Answer	-	No	7	5	Yes	No	-
Yes	North	LN 143	Negative	6 Hours	No	-	-	Multiple	23	Yes	Yes	No_Answer	-	No	5	12	Yes	No	-
Yes	North	LN 144	Negative	1 Day	Yes	Yes	20	Multiple	12	Yes	Yes	Yes	18	No	5	13	Yes	Yes	No
Yes	North	LN 145	Negative	8 Hours	Yes	Yes	15	No_Answer	-	Yes	Yes	No_Answer	-	No	5	8	Yes	No	-
Yes	North	LN 146	Negative	5 Hours	No	-	-	No_Answer	-	Yes	Yes	Yes	21	No	6	12	Yes	Yes	No
Yes	North	LN 147	Negative	6 Hours	Yes	Yes	5	Multiple	8	Yes	Yes	Yes	12	No	5	8	Yes	Yes	Yes
Yes	North	LN 148	Negative	6 Hours	Yes	Yes	5	No_Answer	-	No	-	Yes	21	No	5	8	Yes	Yes	Yes
Yes	North	LN 149	Negative	7 Hours	Yes	Yes	10	Multiple	12	No	-	No	-	No	5	12	Yes	Yes	Yes
Yes	North	LN 150	Negative	8 Hours	Yes	Yes	10	Multiple	12	Yes	Yes	Yes	15	No	5	12	Yes	Yes	Yes
Yes	North	LN 151	Negative	8 Hours	Yes	Yes	15	Multiple	23	Yes	Yes	Yes	25	No	7	28	Yes	Yes	Yes
Yes	North	LN 152	Negative	3 Hours	No	-	-	No_Answer	-	Yes	Yes	No_Answer	-	No	7	12	No	No	-
Yes	North	LN 153	Negative	6 Hours	No	-	-	No_Answer	-	No_Answer	-	No_Answer	-	No_Answer	5	6	No	No	-
Yes	North	LN 154	Negative	5 Hours	Yes	Yes	10	Multiple	18	Yes	Yes	No_Answer	-	No	4	12	No	No	-
Yes	North	LN 155	Negative	7 Hours	No	-	-	Multiple	12	No	-	No	-	No_Answer	5	12	Yes	No	-
Yes	North	LN 156	Negative	5 Hours	No	-	-	Multiple	12	Yes	No	No_Answer	-	No	7	6	Yes	No	-
Yes	North	LN 157	Negative	3 Hours	No	-	-	No_Answer	-	Yes	Yes	No_Answer	-	No	6	21	Yes	Yes	No
Yes	North	LN 158	Negative	10 Hours	Yes	Yes	20	Multiple	12	Yes	Yes	Yes	28	No	5	20	Yes	No	-
Yes	North	LN 159	Negative	13 Hours	Yes	Yes	15	Multiple	14	Yes	Yes	No_Answer	-	No	6	5	Yes	No	-
Yes	North	LN 160	Negative	13 Hours	Yes	Yes	15	Multiple	13	Yes	Yes	No_Answer	-	No	7	12	Yes	Yes	Yes
Yes	North	LN 161	Negative	12 Hours	Yes	Yes	10	Multiple	11	Yes	Yes	No_Answer	-	No	7	10	Yes	Yes	No_Answer
Yes	North	LN 162	Negative	13 Hours	Yes	Yes	10	Multiple	12	Yes	Yes	Yes	12	No	7	6	Yes	Yes	No
Yes	North	LN 163	Negative	10 Hours	Yes	Yes	5	Multiple	12	Yes	No	No_Answer	-	No	5	12	Yes	No	-
Yes	North	LN 164	Negative	11 Hours	No	-	-	Multiple	12	Yes	Yes	No_Answer	-	No	6	5	Yes	No	-
Yes	North	LN 165	Negative	9 Hours	No	-	-	Multiple	15	No	-	No	-	No	5	6	Yes	No	-
Yes	North	LN 166	Negative	8 Hours	No	-	-	No_Answer	-	No_Answer	-	No_Answer	-	No	6	9	Yes	No	-
Yes	North	LN 167	Negative	14 Hours	No	-	-	Multiple	12	Yes	Yes	Yes	21	No	5	9	Yes	No	-
Yes	North	LN 168	Negative	15 Hours	No	-	-	Multiple	14	Yes	No	No_Answer	-	No	7	15	Yes	Yes	Yes
Yes	North	LN 169	Negative	15 Hours	No	-	-	Multiple	23	Yes	Yes	No_Answer	-	No	5	20	Yes	Yes	Yes
Yes	North	LN 170	Negative	10 Hours	Yes	No_Answer	-	No_Answer	-	Yes	Yes	Yes	23	No	7	20	Yes	Yes	Yes
Yes	North	LN 171	Negative	13 Hours	No	-	-	Multiple	21	Yes	Yes	Yes	21	No	6	12	Yes	Yes	No
Yes	North	LN 172	Negative	12 Hours	Yes	Yes	5	Multiple	21	No	-	No_Answer	-	No	7	9	Yes	Yes	No_Answer
Yes	North	LN 173	Negative	8 Hours	Yes	Yes	12	Multiple	23	No	-	No_Answer	-	No	5	8	Yes	Yes	No
Yes	North	LN 174	Negative	14 Hours	No	-	-	Multiple	23	Yes	Yes	No_Answer	-	No	5	12	Yes	No	-
Yes	North	LN 175	Negative	10 Minutes	No	-	-	Multiple	12	Yes	Yes	No_Answer	-	No	5	12	Yes	No	-
Yes	North	LN 176	Negative	7 Hours	Yes	Yes	5	Multiple	8	No	-	No_Answer	-	No	6	6	Yes	No	-
Yes	North	LN 177	Negative	6 Hours	No	-	-	Multiple	12	Yes	Yes	Yes	12	No	5	12	Yes	No	-
Yes	North	LN 178	Negative	10 Hours	Yes	Yes	10	Multiple	25	Yes	Yes	No_Answer	-	No_Answer	5	21	Yes	No	-
Yes	North	LN 179	Negative	7 Hours	No	-	-	Multiple	23	Yes	No	No_Answer	-	No	5	12	Yes	No	-
Yes	North	LN 180	Negative	10 Hours	Yes	Yes	5	Multiple	23	Yes	Yes	No_Answer	-	No	5	21	Yes	Yes	No
Yes	North	LN 181	Negative	16 Hours	No	-	-	No_Answer	-	Yes	Yes	No_Answer	-	No	6	21	Yes	No	-
Yes	North	LN 182	Negative	12 Hours	Yes	Yes	10	Multiple	12	Yes	Yes	No_Answer	-	No	5	23	Yes	Yes	Yes
Yes	North	LN 183	Negative	9 Hours	No	-	-	Multiple	12	Yes	Yes	No_Answer	-	No	6	12	Yes	No	-
Yes	North	LN 184	Negative	8 Hours	No	-	-	Multiple	12	Yes	Yes	Yes	28	No	6	14	Yes	No	-
Yes	North	LN 185	Negative	13 Hours	Yes	Yes	15	Multiple	12	Yes	Yes	No_Answer	-	No	7	14	Yes	Yes	No
Yes	North	LN 186	Negative	12 Hours	Yes	Yes	15	Multiple	23	Yes	Yes	No_Answer	-	No	6	17	Yes	No	-
Yes	North	LN 187	Negative	15 Hours	Yes	Yes	10	Multiple	12	Yes	No_Answer	No_Answer	-	No	6	21	Yes	No	-
Yes	North	LN 188	Negative	6 Hours	Yes	Yes	10	Multiple	12	Yes	Yes	No_Answer	-	No	7	12	Yes	Yes	Yes
Yes	North	LN 189	Negative	6 Hours	Yes	Yes	5	Multiple	23	Yes	Yes	Yes	25	No	7	23	Yes	No	-
Yes	North	LN 190	Negative	14 Hours	Yes	Yes	10	Multiple	23	Yes	Yes	Yes	25	No	5	12	Yes	No	-
Yes	North	LN 191	Negative	6 Hours	Yes	Yes	10	Multiple	23	Yes	Yes	Yes	28	No	5	20	Yes	Yes	No
Yes	North	LN 192	Negative	10 Hours	Yes	Yes	15	Multiple	25	Yes	Yes	Yes	24	No	5	15	Yes	Yes	Yes
Yes	North	LN 193	Negative	14 Hours	Yes	Yes	10	Multiple	15	Yes	Yes	Yes	26	No	7	23	Yes	Yes	Yes
Yes	North	LN 194	Negative	14 Hours	Yes	Yes	15	Multiple	12	Yes	No	Yes	24	No	6	15	Yes	Yes	No
Yes	North	LN 195	Negative	8 Hours	Yes	Yes	10	Multiple	12	Yes	Yes	Yes	28	No	6	10	Yes	No	-
Yes	North	LN 196	Negative	9 Hours	Yes	Yes	5	No_Answer	-	Yes	Yes	Yes	12	No	5	9	Yes	Yes	Yes
Yes	North	LN 197	Negative	10 Minutes	No	-	-	No_Answer	-	No	-	No_Answer	-	No	5	8	Yes	No	-
Yes	North	LN 198	Negative	10 Hours	No	-	-	No_Answer	-	No	-	No_Answer	-	No	6	9	Yes	No	-
Yes	North	LN 199	Negative	11 Hours	No	-	-	Multiple	23	No	-	No_Answer	-	No	5	6	Yes	No	-
Yes	North	LN 200	Negative	8 Hours	No	-	-	No_Answer	-	No	-	No_Answer	-	No	4	5	Yes	No	-
Yes	North	LN 201	Negative	5 Hours	Yes	Yes	5	No_Answer	-	Yes	Yes	Yes	14	No	5	4	Yes	Yes	Yes
Yes	North	LN 202	Negative	6 Hours	No	-	-	No_Answer	-	Yes	Yes	Yes	21	No	5	16	Yes	No	-
Yes	North	LN 203	Negative	5 Hours	No	-	-	No_Answer	-	No	-	No_Answer	-	No	5	21	No	No	-
Yes	North	LN 204	Negative	12 Hours	Yes	Yes	16	No_Answer	-	No	-	No	-	No	6	12	Yes	Yes	No
Yes	North	LN 205	Negative	10 Minutes	No	-	-	No_Answer	-	No_Answer	-	Yes	23	No	6	12	Yes	No	-
Yes	North	LN 206	Negative	15 Hours	No	-	-	Multiple	23	No	-	Yes	12	No	7	14	Yes	No	-
Yes	North	LN 207	Negative	10 Hours	No	-	-	No_Answer	-	No	-	Yes	12	No	7	21	Yes	Yes	No
Yes	North	LN 208	Negative	10 Hours	No	-	-	No_Answer	-	No	-	No_Answer	-	No	5	12	Yes	No	-
Yes	North	LN 209	Negative	16 Hours	No	-	-	No_Answer	-	No	-	No_Answer	-	No	6	12	Yes	No	-
Yes	North	LN 210	Negative	12 Hours	No	-	-	No_Answer	-	No_Answer	-	No_Answer	-	No	5	23	Yes	No	-
Yes	North	LN 211	Negative	16 Hours	No	-	-	No_Answer	-	No	-	No_Answer	-	No	7	5	Yes	No	-
Yes	North	LN 212	Negative	14 Hours	No	-	-	No_Answer	-	No	-	No_Answer	-	No	5	5	Yes	No	-
Yes	North	LN 213	Negative	16 Hours	No	-	-	No_Answer	-	No	-	No_Answer	-	No	5	12	Yes	No	-
Yes	North	LN 214	Negative	15 Hours	No	-	-	Multiple	23	Yes	No	Yes	5	No	7	21	No	No	-
Yes	North	LN 215	Negative	13 Hours	No	-	-	No_Answer	-	Yes	Yes	Yes	12	No	5	14	No	Yes	No
Yes	North	LN 216	Negative	8 Hours	No	-	-	No_Answer	-	Yes	Yes	No_Answer	-	No	4	8	Yes	No	-
Yes	North	LN 217	Negative	6 Hours	Yes	Yes	5	No_Answer	-	Yes	Yes	No	-	No	4	6	Yes	No	-
Yes	North	LN 218	Negative	8 Hours	No	-	-	No_Answer	-	Yes	Yes	No_Answer	-	No	5	12	Yes	Yes	No
Yes	North	LN 219	Negative	-	Yes	Yes	15	Multiple	12	Yes	Yes	Yes	12	No	3	8	Yes	No	-
Yes	North	LN 220	Negative	10 Hours	No	-	-	Multiple	14	Yes	Yes	Yes	11	No	7	5	Yes	Yes	No
Yes	North	LN 221	Negative	12 Hours	Yes	Yes	5	No_Answer	-	Yes	Yes	Yes	23	No	3	9	Yes	Yes	Yes
Yes	North	LN 222	Negative	16 Hours	Yes	Yes	5	Multiple	12	Yes	Yes	Yes	8	No	3	6	Yes	No	-
Yes	North	LN 223	Negative	8 Hours	No	-	-	No_Answer	-	Yes	Yes	Yes	12	No	5	11	Yes	No	-
Yes	North	LN 224	Negative	6 Hours	No	-	-	Multiple	21	Yes	Yes	Yes	10	No	5	12	Yes	No	-
Yes	North	LN 225	Negative	6 Hours	No	-	-	No_Answer	-	Yes	Yes	Yes	9	No	4	8	Yes	No	-
Yes	North	LN 226	Negative	12 Hours	No	-	-	No_Answer	-	Yes	Yes	Yes	12	No	3	12	Yes	Yes	No
Yes	North	LN 227	Negative	16 Hours	No	-	-	No_Answer	-	Yes	Yes	No_Answer	-	No	5	8	Yes	No	-
Yes	North	LN 228	Negative	7 Hours	No	-	-	No_Answer	-	Yes	No	Yes	23	No_Answer	5	5	Yes	No	-
Yes	North	LN 229	Negative	8 Hours	No	-	-	No_Answer	-	Yes	Yes	No_Answer	-	No_Answer	5	6	Yes	No	-
Yes	North	LN 230	Negative	10 Hours	No	-	-	No_Answer	-	Yes	Yes	Yes	8	No	5	5	No	No	-
Yes	North	LN 231	Negative	5 Hours	No	-	-	No_Answer	-	Yes	No_Answer	No_Answer	-	No_Answer	5	5	No	No	-
Yes	North	LN 232	Negative	10 Hours	No	-	-	No_Answer	-	Yes	No	No_Answer	-	No_Answer	4	5	Yes	No	-
Yes	North	LN 233	Negative	7 Hours	No_Answer	-	-	No_Answer	-	Yes	No_Answer	No_Answer	-	No	3	11	Yes	No	-
Yes	North	LN 234	Negative	9 Hours	No	-	-	No_Answer	-	Yes	Yes	No_Answer	-	No	5	6	No	Yes	Yes
Yes	North	LN 235	Negative	6 Hours	Yes	Yes	5	No_Answer	-	Yes	Yes	No_Answer	-	No	5	6	Yes	Yes	No
Yes	North	LN 236	Negative	6 Hours	No	-	-	No_Answer	-	Yes	Yes	Yes	6	No	5	6	Yes	No	-
Yes	North	LN 237	Negative	9 Hours	No	-	-	No_Answer	-	Yes	Yes	No_Answer	-	No	5	6	Yes	No	-
Yes	North	LN 238	Negative	6 Hours	Yes	Yes	6	No_Answer	-	Yes	Yes	Yes	6	No	5	21	Yes	Yes	Yes
Yes	North	LN 239	Negative	6 Hours	Yes	Yes	10	No_Answer	-	No_Answer	-	Yes	9	No	5	12	Yes	No	-
Yes	North	LN 240	Negative	10 Hours	Yes	Yes	5	No_Answer	-	Yes	Yes	Yes	12	No	5	12	Yes	Yes	Yes
Yes	North	LN 241	Negative	9 Hours	Yes	Yes	10	No_Answer	-	Yes	Yes	No_Answer	-	No	4	8	Yes	Yes	Yes
Yes	North	LN 242	Negative	10 Hours	No	-	-	No_Answer	-	Yes	Yes	Yes	12	No	5	12	Yes	Yes	No
Yes	North	LN 243	Negative	8 Hours	Yes	Yes	10	No_Answer	-	No	-	Yes	23	No	3	23	Yes	Yes	Yes
Yes	North	LN 244	Negative	7 Hours	Yes	Yes	5	No_Answer	-	Yes	Yes	No	-	No_Answer	5	8	Yes	Yes	No
Yes	North	LN 245	Negative	6 Hours	Yes	Yes	10	One	-	No	-	Yes	14	No	5	5	Yes	No	-
Yes	North	LN 246	Negative	7 Hours	No	-	-	No_Answer	-	No_Answer	-	Yes	23	No	5	25	No	No	-
Yes	North	LN 247	Negative	6 Hours	Yes	Yes	5	No_Answer	-	Yes	Yes	Yes	21	No	4	12	Yes	Yes	No
Yes	North	LN 248	Negative	10 Hours	No	-	-	No_Answer	-	No_Answer	-	Yes	11	No	3	6	Yes	Yes	Yes
Yes	North	LN 249	Negative	8 Hours	Yes	Yes	10	No_Answer	-	No	-	No_Answer	-	No	6	8	Yes	Yes	No
Yes	North	LN 250	Negative	10 Minutes	No	-	-	No_Answer	-	No	-	No_Answer	-	No	6	8	No	No	-
Yes	North	LN 251	Negative	10 Hours	Yes	No	-	No_Answer	-	Yes	Yes	No	-	No	6	9	No	No	-
Yes	North	LN 252	Negative	8 Hours	No	-	-	No_Answer	-	No	-	Yes	8	No	5	8	No	No	-
Yes	North	LN 253	Negative	10 Minutes	No	-	-	No_Answer	-	No_Answer	-	Yes	8	No	5	8	Yes	No	-
Yes	North	LN 254	Negative	10 Minutes	No	-	-	No_Answer	-	No	-	Yes	5	No	5	5	Yes	No	-
Yes	North	LN 255	Positive	10 Hours	No	-	-	No_Answer	-	Yes	Yes	Yes	8	No	5	5	No	No	-
Yes	North	LN 256	Negative	10 Hours	Yes	Yes	15	No_Answer	-	Yes	Yes	Yes	8	No	5	5	Yes	No	-
Yes	North	LN 257	Negative	10 Minutes	No_Answer	-	-	No_Answer	-	Yes	Yes	No	-	No_Answer	5	6	No	No	-
Yes	North	LN 258	Negative	10 Hours	Yes	Yes	10	No_Answer	-	Yes	Yes	Yes	5	Yes	5	6	Yes	Yes	No
Yes	North	LN 259	Negative	5 Hours	No	-	-	No_Answer	-	Yes	Yes	No	-	No	5	4	No	No	-
Yes	North	LN 260	Negative	10 Hours	No	-	-	No_Answer	-	Yes	Yes	Yes	5	No	5	7	Yes	No	-
Yes	North	LN 261	Negative	11 Hours	Yes	Yes	5	No_Answer	-	Yes	Yes	No_Answer	-	No	5	5	Yes	No	-
Yes	North	LN 262	Negative	8 Hours	Yes	Yes	10	No_Answer	-	No_Answer	-	No_Answer	-	No	3	6	Yes	No	-
Yes	North	LN 263	Negative	6 Hours	No	-	-	Multiple	23	Yes	Yes	Yes	12	No	6	9	Yes	No	-
Yes	North	LN 264	Negative	11 Hours	Yes	Yes	5	No_Answer	-	Yes	Yes	No_Answer	-	No	5	6	Yes	No	-
Yes	North	LN 265	Negative	6 Hours	No	-	-	No_Answer	-	No_Answer	-	Yes	25	No	5	6	No	No	-
Yes	North	LN 266	Negative	8 Hours	No_Answer	-	-	No_Answer	-	Yes	Yes	No_Answer	-	No	6	5	Yes	No	-
Yes	North	LN 267	Negative	10 Hours	No	-	-	No_Answer	-	Yes	Yes	No_Answer	-	No	5	6	No	No	-
Yes	North	LN 268	Negative	7 Hours	No	-	-	Multiple	21	No	-	No	-	No	3	6	No_Answer	No	-
Yes	North	LN 269	Negative	1 Day	Yes	Yes	10	No_Answer	-	Yes	Yes	No_Answer	-	No	5	6	Yes	No	-
Yes	North	LN 270	Negative	7 Hours	No	-	-	No_Answer	-	Yes	Yes	No_Answer	-	No	2	9	Yes	No	-
Yes	North	LN 271	Negative	8 Hours	Yes	Yes	5	No_Answer	-	Yes	Yes	Yes	23	No	4	12	Yes	Yes	Yes
Yes	North	LN 272	Negative	8 Hours	Yes	Yes	10	No_Answer	-	Yes	Yes	Yes	12	No	5	12	Yes	Yes	No
Yes	North	LN 273	Negative	10 Hours	Yes	Yes	15	Multiple	12	Yes	Yes	No_Answer	-	No	6	12	Yes	Yes	No
Yes	North	LN 274	Negative	6 Hours	Yes	Yes	10	Multiple	23	Yes	Yes	No_Answer	-	No_Answer	3	21	No	No	-
Yes	North	LN 275	Negative	10 Hours	No	-	-	Multiple	17	Yes	Yes	Yes	21	No_Answer	6	21	Yes	No	-
Yes	North	LN 276	Negative	5 Hours	No	-	-	Multiple	13	Yes	Yes	No_Answer	-	No	3	12	Yes	No	-
Yes	North	LN 277	Negative	8 Hours	No	-	-	Multiple	21	Yes	Yes	Yes	23	No	4	3	Yes	No	-
Yes	North	LN 278	Negative	9 Hours	No	-	-	Multiple	23	Yes	Yes	Yes	14	No	7	13	Yes	Yes	No
Yes	North	LN 279	Negative	10 Hours	No	-	-	No_Answer	-	Yes	Yes	Yes	23	No	5	14	Yes	No	-
Yes	North	LN 280	Negative	8 Hours	Yes	Yes	8	Multiple	12	No	-	Yes	14	No	4	21	Yes	Yes	Yes
Yes	North	LN 281	Negative	10 Hours	Yes	Yes	10	Multiple	12	Yes	Yes	No	-	No	5	20	Yes	Yes	Yes
Yes	North	LN 282	Negative	15 Hours	No	-	-	No_Answer	-	No_Answer	-	No_Answer	-	No	5	23	Yes	Yes	No
Yes	North	LN 283	Negative	15 Hours	No	-	-	No_Answer	-	No_Answer	-	No_Answer	-	No	1	12	Yes	No	-
Yes	North	LN 284	Negative	14 Hours	Yes	Yes	10	No_Answer	-	Yes	Yes	No_Answer	-	No	4	12	Yes	Yes	Yes
Yes	North	LN 285	Negative	10 Hours	Yes	Yes	15	No_Answer	-	Yes	Yes	No_Answer	-	No	5	10	Yes	Yes	No
Yes	North	LN 286	Negative	5 Hours	No	-	-	No_Answer	-	No_Answer	-	No_Answer	-	No	5	23	Yes	Yes	No
Yes	North	LN 287	Negative	13 Hours	Yes	Yes	10	Multiple	12	Yes	Yes	No_Answer	-	No	5	12	Yes	Yes	No
Yes	North	LN 288	Negative	10 Hours	No	-	-	No_Answer	-	Yes	Yes	No_Answer	-	No	4	14	Yes	No	-
Yes	North	LN 289	Negative	6 Hours	Yes	Yes	6	Multiple	14	Yes	Yes	No_Answer	-	No	5	12	Yes	No	-
Yes	North	LN 290	Negative	10 Minutes	No	-	-	No_Answer	-	Yes	Yes	Yes	17	No	4	8	Yes	No	-
Yes	North	LN 291	Negative	8 Hours	Yes	Yes	4	Multiple	6	Yes	Yes	Yes	32	No	5	12	Yes	Yes	No
Yes	North	LN 292	Negative	12 Hours	Yes	Yes	10	Multiple	12	Yes	Yes	No_Answer	-	No	6	20	Yes	No	-
Yes	North	LN 293	Negative	13 Hours	Yes	No	-	No_Answer	-	Yes	Yes	Yes	25	No	7	12	Yes	No	-
Yes	North	LN 294	Negative	7 Hours	No	-	-	Multiple	26	Yes	Yes	No_Answer	-	Yes	5	9	Yes	No	-
Yes	North	LN 295	Negative	10 Hours	Yes	Yes	5	No_Answer	-	Yes	Yes	Yes	25	No	5	25	Yes	No	-
Yes	North	LN 296	Negative	8 Hours	Yes	Yes	4	Multiple	23	Yes	Yes	No_Answer	-	No	5	21	Yes	No	-
Yes	North	LN 297	Negative	10 Hours	No	-	-	Multiple	25	Yes	Yes	Yes	12	No	7	12	Yes	No	-
Yes	North	LN 298	Negative	16 Hours	Yes	Yes	16	Multiple	23	Yes	Yes	Yes	14	No	7	21	Yes	Yes	Yes
Yes	North	LN 299	Negative	16 Hours	Yes	Yes	10	Multiple	25	Yes	Yes	Yes	15	No	5	20	Yes	No	-
Yes	North	LN 300	Negative	10 Hours	No	-	-	No_Answer	-	Yes	Yes	Yes	12	No	5	21	Yes	No	-
Yes	North	LN 301	Negative	10 Hours	Yes	Yes	10	No_Answer	-	Yes	Yes	Yes	12	No	6	6	Yes	Yes	No
Yes	North	LN 302	Negative	10 Hours	No	-	-	No_Answer	-	Yes	Yes	Yes	23	No	1	23	Yes	Yes	Yes
Yes	North	LN 303	Negative	10 Hours	Yes	Yes	10	Multiple	16	Yes	Yes	No_Answer	-	No	7	20	Yes	No	-
Yes	North	LN 304	Negative	12 Hours	No	-	-	Multiple	14	Yes	No	No_Answer	-	No	5	12	Yes	Yes	No
Yes	North	LN 305	Negative	8 Hours	No	-	-	Multiple	23	Yes	No	Yes	12	No	5	23	Yes	Yes	No
Yes	North	LN 306	Negative	16 Hours	Yes	Yes	10	Multiple	12	Yes	No	Yes	25	No	5	12	Yes	No	-
Yes	North	LN 307	Negative	16 Hours	Yes	Yes	10	Multiple	12	Yes	No	No_Answer	-	No	5	12	Yes	No	-
Yes	North	LN 308	Negative	10 Hours	Yes	Yes	10	Multiple	12	Yes	Yes	No_Answer	-	No	5	12	Yes	No	-
Yes	North	LN 309	Negative	10 Hours	No	-	-	Multiple	12	Yes	No	Yes	12	No	5	9	Yes	No	-
Yes	North	LN 310	Negative	7 Hours	Yes	Yes	12	Multiple	12	Yes	No	Yes	20	No	6	20	Yes	No	-
Yes	North	LN 311	Negative	10 Hours	Yes	Yes	10	No_Answer	-	Yes	Yes	Yes	15	No	6	25	Yes	Yes	No
Yes	North	LN 312	Negative	11 Hours	No	-	-	No_Answer	-	No	-	No_Answer	-	No	7	15	Yes	No	-
Yes	North	LN 313	Negative	10 Hours	Yes	Yes	10	Multiple	23	Yes	Yes	No_Answer	-	No	5	12	Yes	No	-
Yes	North	LN 314	Negative	8 Hours	Yes	No	-	No_Answer	-	Yes	Yes	Yes	23	No	5	14	Yes	Yes	No
Yes	North	LN 315	Negative	5 Hours	Yes	Yes	5	No_Answer	-	Yes	Yes	Yes	12	No	7	5	Yes	No	-
Yes	North	LN 316	Negative	7 Hours	No	-	-	No_Answer	-	Yes	Yes	No_Answer	-	No	5	9	Yes	No	-
Yes	North	LN 317	Negative	6 Hours	No	-	-	No_Answer	-	Yes	Yes	No_Answer	-	No	6	12	Yes	No_Answer	-
Yes	North	LN 318	Negative	12 Hours	Yes	Yes	10	Multiple	23	Yes	Yes	No_Answer	-	No	7	23	Yes	No	-
Yes	North	LN 319	Negative	16 Hours	Yes	Yes	10	Multiple	21	Yes	Yes	No_Answer	-	No_Answer	5	5	Yes	Yes	Yes
Yes	North	LN 320	Negative	12 Hours	No	-	-	No_Answer	-	Yes	Yes	No_Answer	-	No	5	23	Yes	No	-
Yes	North	LN 321	Negative	12 Hours	Yes	Yes	3	Multiple	6	Yes	Yes	No_Answer	-	No	7	6	Yes	No	-
Yes	North	LN 322	Negative	7 Hours	No	-	-	Multiple	6	No	-	No	-	No	6	9	Yes	No	-
Yes	North	LN 323	Negative	9 Hours	Yes	Yes	10	Multiple	6	No_Answer	-	Yes	3	No	7	5	Yes	No	-
Yes	North	LN 324	Negative	10 Hours	Yes	Yes	10	Multiple	23	Yes	Yes	Yes	31	No	5	12	Yes	Yes	Yes
Yes	North	LN 325	Negative	16 Hours	Yes	Yes	5	No_Answer	-	Yes	Yes	No_Answer	-	No	7	20	Yes	No	-
Yes	North	LN 326	Negative	10 Hours	Yes	Yes	5	No_Answer	-	Yes	Yes	Yes	12	No	5	12	Yes	Yes	Yes
Yes	North	LN 327	Negative	6 Hours	Yes	Yes	5	Multiple	23	Yes	Yes	Yes	23	No	4	23	Yes	No	-
Yes	North	LN 328	Negative	6 Hours	Yes	Yes	4	Multiple	12	Yes	Yes	Yes	23	No	7	12	Yes	No	-
Yes	North	LN 329	Negative	4 Hours	No	-	-	Multiple	23	Yes	Yes	Yes	21	No	7	23	Yes	No	-
Yes	North	LN 330	Negative	4 Hours	No	-	-	No_Answer	-	No	-	No_Answer	-	No	7	5	Yes	No	-
Yes	North	LN 331	Negative	12 Hours	No	-	-	Multiple	23	Yes	Yes	Yes	12	Yes	7	10	Yes	No	-
Yes	North	LN 332	Negative	6 Hours	No	-	-	Multiple	12	No	-	Yes	12	No	5	9	Yes	No	-
Yes	North	LN 333	Negative	4 Hours	Yes	Yes	10	No_Answer	-	Yes	Yes	Yes	14	No	6	12	Yes	Yes	No
Yes	North	LN 334	Negative	10 Hours	No	-	-	No_Answer	-	Yes	Yes	Yes	5	No	5	6	No	No	-
Yes	North	LN 335	Negative	6 Hours	Yes	Yes	5	No_Answer	-	Yes	Yes	Yes	5	No	6	12	Yes	Yes	Yes
Yes	North	LN 336	Negative	10 Hours	Yes	Yes	5	No_Answer	-	Yes	Yes	Yes	12	No	5	20	Yes	No	-
Yes	North	LN 337	Negative	5 Hours	Yes	Yes	10	No_Answer	-	Yes	Yes	Yes	20	No	3	10	Yes	Yes	Yes
Yes	North	LN 338	Negative	3 Hours	Yes	Yes	5	No_Answer	-	Yes	Yes	No_Answer	-	No	5	10	Yes	No	-
Yes	North	LN 339	Negative	6 Hours	No	-	-	Multiple	20	No	-	No_Answer	-	No	5	12	Yes	No	-
Yes	North	LN 340	Negative	5 Hours	No	-	-	No_Answer	-	No_Answer	-	No_Answer	-	No_Answer	5	21	Yes	No	-
Yes	North	LN 341	Negative	10 Hours	No	-	-	No_Answer	-	No	-	Yes	12	No	6	10	Yes	No	-
Yes	North	LN 342	Negative	4 Hours	No	-	-	No_Answer	-	No	-	Yes	15	No	5	10	Yes	No	-
Yes	North	LN 343	Negative	5 Hours	No	-	-	No_Answer	-	No	-	Yes	23	No	6	9	Yes	No	-
Yes	North	LN 344	Positive	10 Hours	Yes	Yes	5	Multiple	12	No	-	Yes	5	No	5	20	Yes	No	-
Yes	North	LN 345	Negative	4 Hours	Yes	No	-	No_Answer	-	No	-	No_Answer	-	No	5	20	Yes	Yes	Yes
Yes	North	LN 346	Negative	6 Hours	Yes	No	-	No_Answer	-	No	-	No_Answer	-	No	7	20	Yes	Yes	No
Yes	North	LN 347	Negative	4 Hours	No	-	-	No_Answer	-	No	-	No_Answer	-	No	7	8	Yes	No	-
Yes	North	LN 348	Negative	5 Hours	Yes	No	-	No_Answer	-	No	-	No_Answer	-	No	5	12	No	No	-
Yes	North	LN 349	Negative	6 Hours	Yes	No	-	No_Answer	-	No	-	No_Answer	-	No	5	12	No	No	-
Yes	North	LN 350	Negative	6 Hours	No	-	-	No_Answer	-	No_Answer	-	No_Answer	-	No	6	9	Yes	No	-
Yes	North	LN 351	Negative	10 Hours	No	-	-	No_Answer	-	No	-	No_Answer	-	No	5	8	Yes	No	-
Yes	North	LN 352	Negative	6 Hours	No	-	-	No_Answer	-	Yes	No	Yes	25	No	7	9	No	No	-
Yes	North	LN 353	Negative	10 Hours	No	-	-	Multiple	25	Yes	Yes	No_Answer	-	No	4	25	Yes	No	-
Yes	North	LN 354	Negative	5 Hours	No	-	-	No_Answer	-	Yes	Yes	No_Answer	-	No	5	12	No	No	-
Yes	North	LN 355	Negative	7 Hours	No	-	-	No_Answer	-	No	-	No	-	No	5	12	No	No	-
Yes	North	LN 356	Negative	-	No	-	-	No_Answer	-	No_Answer	-	No_Answer	-	No	6	21	Yes	No	-
Yes	North	LN 357	Negative	7 Hours	No	-	-	No_Answer	-	No_Answer	-	No_Answer	-	No	5	12	Yes	Yes	Yes
Yes	North	LN 358	Negative	6 Hours	No	-	-	No_Answer	-	No	-	No	-	No	5	21	Yes	No	-
Yes	North	LN 359	Negative	6 Hours	No	-	-	No_Answer	-	No	-	Yes	12	No	5	12	No	No	-
Yes	North	LN 360	Negative	12 Hours	No	-	-	No_Answer	-	No	-	No_Answer	-	No	2	5	Yes	No	-
Yes	North	LN 361	Negative	5 Hours	No	-	-	No_Answer	-	Yes	Yes	Yes	12	No	4	23	Yes	No	-
Yes	North	LN 362	Negative	10 Minutes	Yes	Yes	5	No_Answer	-	No	-	Yes	5	No	7	10	Yes	No	-
Yes	North	LN 363	Negative	6 Hours	No	-	-	Multiple	21	No	-	No_Answer	-	No	7	12	Yes	Yes	No
Yes	North	LN 364	Negative	3 Hours	No	-	-	No_Answer	-	No	-	No_Answer	-	No	5	21	Yes	No	-
Yes	North	LN 365	Negative	4 Hours	No	-	-	Multiple	21	No	-	No_Answer	-	No	4	6	Yes	Yes	No
Yes	North	LN 366	Negative	5 Hours	No	-	-	Multiple	23	Yes	No	Yes	6	No	5	5	Yes	No	-
Yes	North	LN 367	Negative	5 Hours	Yes	No	-	No_Answer	-	No	-	No_Answer	-	No	5	6	No	No	-
Yes	North	LN 368	Positive	6 Hours	No	-	-	No_Answer	-	No	-	No_Answer	-	No	5	23	Yes	Yes	No
Yes	North	LN 369	Negative	12 Hours	No	-	-	Multiple	21	Yes	Yes	No_Answer	-	No	1	20	Yes	Yes	No
Yes	North	LN 370	Negative	4 Hours	No	-	-	No_Answer	-	No	-	No_Answer	-	No	5	23	Yes	Yes	No
Yes	North	LN 371	Negative	10 Hours	No	-	-	Multiple	21	No	-	No_Answer	-	No	5	6	Yes	No	-
Yes	North	LN 372	Negative	6 Hours	No	-	-	Multiple	11	No	-	Yes	10	No	5	6	Yes	Yes	No
Yes	North	LN 373	Negative	10 Hours	No	-	-	No_Answer	-	Yes	No	No_Answer	-	No	5	10	No	No	-
Yes	North	LN 374	Negative	5 Hours	Yes	Yes	10	No_Answer	-	No	-	Yes	20	No	5	12	Yes	Yes	Yes
Yes	North	LN 375	Positive	12 Hours	No	-	-	No_Answer	-	No	-	No_Answer	-	No	4	10	Yes	No	-
Yes	North	LN 376	Negative	6 Hours	Yes	Yes	3	Multiple	12	Yes	No	No	-	No	5	5	Yes	No	-
Yes	North	LN 377	Negative	8 Hours	No	-	-	No_Answer	-	Yes	No	No_Answer	-	No	4	8	Yes	Yes	Yes
Yes	North	LN 378	Negative	12 Hours	No	-	-	No_Answer	-	No	-	No_Answer	-	No	5	10	Yes	No	-
Yes	North	LN 379	Negative	10 Hours	No	-	-	No_Answer	-	No	-	No_Answer	-	No	5	12	Yes	No	-
Yes	North	LN 380	Negative	5 Hours	Yes	Yes	6	Multiple	19	Yes	No	No	-	No	5	20	Yes	No	-
Yes	West	LO 001	Negative	20 Hours	Yes	Yes	30	Multiple	5	Yes	No	Yes	4	No	3	15	Yes	Yes	Yes
Yes	West	LO 002	Negative	4 Hours	No	-	-	Multiple	6	Yes	No	Yes	4	No	2	16	Yes	Yes	Yes
Yes	West	LO 003	Negative	5 Hours	No	-	-	Multiple	4	Yes	Yes	Yes	5	No	1	20	Yes	Yes	Yes
Yes	West	LO 004	Negative	4 Hours	No	-	-	Multiple	5	Yes	Yes	Yes	5	No	3	25	Yes	No	-
Yes	West	LO 005	Negative	3 Hours	No	-	-	Multiple	3	Yes	Yes	Yes	2	No	3	10	No	No	-
Yes	West	LO 006	Negative	6 Hours	No	-	-	Multiple	6	Yes	No	Yes	7	No	4	18	Yes	Yes	Yes
Yes	West	LO 007	Negative	3 Hours	No	-	-	Multiple	4	Yes	No	Yes	3	No	3	16	No	No	-
Yes	West	LO 008	Negative	4 Hours	Yes	Yes	25	Multiple	6	Yes	No	Yes	3	No	4	20	No	Yes	Yes
Yes	West	LO 009	Negative	2 Hours	No	-	-	Multiple	5	Yes	No	Yes	2	Yes	3	18	No	Yes	Yes
Yes	West	LO 010	Negative	4 Hours	Yes	Yes	20	Multiple	4	Yes	Yes	Yes	3	Yes	4	20	Yes	Yes	Yes
Yes	West	LO 011	Negative	4 Hours	Yes	No	-	Multiple	7	Yes	No	Yes	5	Yes	3	20	Yes	Yes	Yes
Yes	West	LO 012	Negative	2 Hours	No	-	-	Multiple	4	Yes	No	Yes	3	No	2	12	No	No	-
Yes	West	LO 013	Negative	3 Hours	Yes	Yes	15	Multiple	3	Yes	Yes	Yes	2	No	1	15	No	No	-
Yes	West	LO 014	Negative	3 Hours	No	-	-	Multiple	3	Yes	Yes	Yes	3	Yes	4	15	Yes	Yes	Yes
Yes	West	LO 015	Negative	4 Hours	Yes	Yes	20	Multiple	5	Yes	No	Yes	4	Yes	3	19	No	Yes	Yes
Yes	West	LO 016	Negative	9 Hours	No	-	-	No_Answer	-	No	-	No_Answer	-	No	5	2	No	No	-
Yes	West	LO 017	Negative	2 Hours	No	-	-	Multiple	4	Yes	No	Yes	2	No	1	15	No	No	-
Yes	West	LO 018	Negative	3 Hours	No	-	-	Multiple	3	Yes	Yes	Yes	3	No	3	10	No	No	-
Yes	West	LO 019	Negative	3 Hours	No	-	-	Multiple	5	Yes	No	Yes	3	No	2	10	No	No	-
Yes	West	LO 020	Negative	2 Hours	No	-	-	Multiple	4	Yes	No	Yes	2	No	3	12	No	No	-
Yes	West	LO 021	Negative	5 Hours	Yes	Yes	20	Multiple	4	Yes	Yes	Yes	3	Yes	4	20	Yes	Yes	Yes
Yes	West	LO 022	Negative	4 Hours	No	-	-	Multiple	3	Yes	Yes	Yes	4	No	4	18	No	No	-
Yes	West	LO 023	Negative	2 Hours	No	-	-	Multiple	4	Yes	No	Yes	2	Yes	2	15	No	No	-
Yes	West	LO 024	Negative	3 Hours	No	-	-	Multiple	3	Yes	Yes	Yes	2	No	3	13	No	No	-
Yes	West	LO 025	Negative	4 Hours	Yes	Yes	25	Multiple	6	Yes	No	Yes	3	Yes	4	20	Yes	Yes	Yes
Yes	West	LO 026	Negative	3 Hours	No	-	-	Multiple	5	Yes	No	Yes	4	Yes	4	20	Yes	Yes	Yes
Yes	West	LO 027	Negative	2 Hours	No	-	-	Multiple	4	Yes	Yes	Yes	5	No	3	18	Yes	Yes	Yes
Yes	West	LO 028	Negative	2 Hours	Yes	Yes	15	Multiple	3	Yes	Yes	Yes	3	No	2	15	No	No	-
Yes	West	LO 029	Negative	3 Hours	No	-	-	Multiple	4	Yes	Yes	Yes	5	Yes	4	18	No	Yes	Yes
Yes	West	LO 030	Negative	5 Hours	Yes	Yes	25	Multiple	6	Yes	No	Yes	6	No	3	15	Yes	Yes	Yes
Yes	West	LO 031	Negative	5 Hours	Yes	Yes	25	Multiple	7	Yes	No	Yes	5	No	4	20	Yes	Yes	Yes
Yes	West	LO 032	Negative	4 Hours	No	-	-	Multiple	8	Yes	No	Yes	4	No	5	22	Yes	Yes	Yes
Yes	West	LO 033	Negative	3 Hours	No	-	-	Multiple	6	Yes	Yes	Yes	3	No	3	18	No	No	-
Yes	West	LO 034	Negative	3 Hours	No	-	-	Multiple	8	Yes	No	Yes	4	No	4	25	No	No	-
Yes	West	LO 035	Negative	4 Hours	No	-	-	Multiple	9	Yes	No	Yes	5	No	4	22	Yes	Yes	Yes
Yes	West	LO 036	Negative	4 Hours	Yes	Yes	30	Multiple	6	Yes	Yes	Yes	6	No	4	28	Yes	Yes	Yes
Yes	West	LO 037	Negative	3 Hours	No	-	-	Multiple	7	Yes	Yes	Yes	3	Yes	4	23	Yes	Yes	Yes
Yes	West	LO 038	Negative	4 Hours	No	-	-	Multiple	6	Yes	No	Yes	2	No	4	18	No	No	-
Yes	West	LO 039	Negative	4 Hours	Yes	Yes	25	Multiple	8	Yes	Yes	Yes	3	No	5	22	No	No	-
Yes	West	LO 040	Negative	3 Hours	No	-	-	Multiple	9	Yes	No	Yes	3	No	4	20	No	No	-
Yes	West	LO 041	Negative	5 Hours	No	-	-	Multiple	8	Yes	No	Yes	4	No	3	18	No	No	-
Yes	West	LO 042	Negative	5 Hours	Yes	Yes	30	Multiple	12	Yes	No	Yes	6	Yes	7	25	Yes	Yes	Yes
Yes	West	LO 043	Negative	3 Hours	No	-	-	Multiple	8	Yes	No	Yes	4	No	3	22	Yes	Yes	Yes
Yes	West	LO 044	Negative	4 Hours	Yes	Yes	25	Multiple	9	Yes	No	Yes	5	No	5	30	No	No	-
Yes	West	LO 045	Negative	4 Hours	Yes	Yes	30	Multiple	5	Yes	Yes	Yes	5	Yes	7	20	Yes	Yes	Yes
Yes	West	LO 046	Negative	5 Hours	Yes	Yes	28	Multiple	9	Yes	No	Yes	3	Yes	4	25	No	No	-
Yes	West	LO 047	Negative	3 Hours	No	-	-	Multiple	10	Yes	No	Yes	3	No	6	30	No	No	-
Yes	West	LO 048	Negative	4 Hours	Yes	Yes	28	Multiple	8	Yes	Yes	Yes	5	No	4	20	Yes	Yes	Yes
Yes	West	LO 049	Negative	3 Hours	Yes	Yes	20	Multiple	8	Yes	Yes	Yes	2	No	4	25	Yes	Yes	Yes
Yes	West	LO 050	Negative	3 Hours	No	-	-	Multiple	9	Yes	No	Yes	3	No	4	25	No	No	-
Yes	West	LO 051	Negative	2 Hours	No	-	-	Multiple	9	Yes	No	Yes	2	No	4	15	No	No	-
Yes	West	LO 052	Negative	3 Hours	No	-	-	Multiple	6	Yes	Yes	Yes	3	No	4	15	No	No	-
Yes	West	LO 053	Negative	1 Day	Yes	Yes	35	Multiple	8	Yes	No	Yes	3	No	3	20	No	No	-
Yes	West	LO 054	Negative	4 Hours	Yes	Yes	30	Multiple	5	Yes	Yes	Yes	3	No	3	18	Yes	Yes	Yes
Yes	West	LO 055	Negative	4 Hours	Yes	Yes	30	Multiple	6	Yes	Yes	Yes	5	No	3	18	No	No	-
Yes	West	LO 056	Negative	2 Hours	No	-	-	Multiple	7	Yes	Yes	Yes	2	No	4	17	No	No	-
Yes	West	LO 057	Negative	3 Hours	Yes	Yes	15	Multiple	11	Yes	No	Yes	3	No	4	25	Yes	Yes	Yes
Yes	West	LO 058	Negative	4 Hours	No	-	-	Multiple	8	Yes	No	Yes	5	No	3	19	No	No	-
Yes	West	LO 059	Negative	3 Hours	Yes	Yes	20	Multiple	9	Yes	No	Yes	5	No	3	18	No	No	-
Yes	West	LO 060	Negative	5 Hours	Yes	No	-	Multiple	10	Yes	No	Yes	7	No	4	25	Yes	Yes	Yes
Yes	West	LO 061	Negative	3 Hours	No	-	-	Multiple	9	Yes	No	Yes	3	No	4	20	Yes	Yes	Yes
Yes	West	LO 062	Negative	5 Hours	Yes	Yes	35	Multiple	12	Yes	No	Yes	7	No	4	15	No	No	-
Yes	West	LO 063	Negative	2 Hours	No	-	-	Multiple	6	Yes	Yes	Yes	2	Yes	3	20	No	No	-
Yes	West	LO 064	Negative	2 Hours	No	-	-	Multiple	8	Yes	Yes	Yes	2	No	3	15	No	No	-
Yes	West	LO 065	Negative	3 Hours	No	-	-	Multiple	5	Yes	Yes	Yes	4	No	3	25	No	No	-
Yes	West	LO 066	Negative	5 Hours	Yes	Yes	25	Multiple	9	Yes	No	Yes	6	No	4	20	No	No	-
Yes	West	LO 067	Negative	4 Hours	Yes	Yes	35	Multiple	4	Yes	Yes	Yes	3	Yes	3	18	No	No	-
Yes	West	LO 068	Negative	5 Hours	No	-	-	Multiple	6	Yes	Yes	Yes	7	No	5	22	No	No	-
Yes	West	LO 069	Negative	2 Hours	No	-	-	Multiple	10	Yes	No	Yes	3	No	3	18	Yes	Yes	Yes
Yes	West	LO 070	Negative	2 Hours	No	-	-	Multiple	8	Yes	Yes	Yes	3	No	3	22	No	No	-		Row Labels	Count of Sample Site
Yes	West	LO 071	Negative	4 Hours	No	-	-	Multiple	9	Yes	No	Yes	2	No	4	18	Yes	Yes	Yes		Far_North	385
Yes	West	LO 072	Negative	4 Hours	No	-	-	Multiple	10	Yes	No	Yes	3	No	5	22	No	No	-		North	381
Yes	West	LO 073	Negative	5 Hours	Yes	Yes	25	Multiple	6	Yes	Yes	Yes	4	No	3	18	No	No	-		West	379
Yes	West	LO 074	Negative	2 Hours	No	-	-	Multiple	10	Yes	No	Yes	2	No	4	20	No	No	-		Grand Total	1145
Yes	West	LO 075	Negative	3 Hours	Yes	Yes	20	Multiple	7	Yes	Yes	Yes	5	No	4	12	No	No	-
Yes	West	LO 076	Negative	3 Hours	Yes	Yes	15	Multiple	6	Yes	Yes	Yes	3	No	3	20	No	No	-
Yes	West	LO 076	Negative	5 Hours	No	-	-	Multiple	8	Yes	No	Yes	3	No	3	15	Yes	Yes	Yes
Yes	West	LO 077	Negative	4 Hours	No	-	-	Multiple	9	Yes	No	Yes	5	No	4	18	No	No	-
Yes	West	LO 078	Negative	2 Hours	Yes	Yes	30	Multiple	12	Yes	No	Yes	4	No	5	22	Yes	Yes	Yes
Yes	West	LO 079	Negative	3 Hours	No	-	-	Multiple	10	Yes	No	Yes	4	No	3	20	No	No	-
Yes	West	LO 080	Negative	5 Hours	No	-	-	Multiple	8	Yes	No	Yes	4	No	4	12	No	No	-
Yes	West	LO 081	Negative	4 Hours	No	-	-	Multiple	9	Yes	No	Yes	5	No	3	15	No	No	-
Yes	West	LO 082	Negative	5 Hours	Yes	Yes	25	Multiple	12	Yes	No	Yes	5	No	4	22	Yes	Yes	Yes
Yes	West	LO 083	Negative	2 Hours	No	-	-	Multiple	8	Yes	Yes	Yes	3	No	4	20	No	No	-
Yes	West	LO 084	Negative	3 Hours	No	-	-	Multiple	6	Yes	Yes	Yes	3	No	4	15	No	No	-
Yes	West	LO 085	Negative	3 Hours	No	-	-	Multiple	10	Yes	No	Yes	3	No	5	18	No	No	-
Yes	West	LO 086	Negative	5 Hours	No	-	-	Multiple	12	Yes	No	Yes	5	No	4	22	No	No	-
Yes	West	LO 087	Negative	3 Hours	No	-	-	Multiple	9	Yes	Yes	Yes	3	No	7	20	Yes	Yes	Yes
Yes	West	LO 088	Negative	4 Hours	Yes	Yes	30	Multiple	10	Yes	No	Yes	4	No	4	18	No	No	-
Yes	West	LO 089	Negative	2 Hours	No	-	-	Multiple	7	Yes	Yes	Yes	3	No	4	15	No	No	-
Yes	West	LO 090	Negative	4 Hours	Yes	Yes	35	Multiple	13	Yes	No	Yes	5	No	6	25	Yes	Yes	Yes
Yes	West	LO 091	Negative	1 Day	Yes	Yes	30	Multiple	7	Yes	Yes	Yes	7	No	4	20	No	No	-
Yes	West	LO 092	Negative	3 Hours	No	-	-	Multiple	5	Yes	Yes	Yes	4	No	5	15	No	No	-
Yes	West	LO 093	Negative	1 Day	Yes	Yes	35	Multiple	11	Yes	No	Yes	6	No	6	25	Yes	Yes	Yes
Yes	West	LO 094	Negative	1 Day	Yes	Yes	20	Multiple	9	Yes	No	Yes	3	No	3	14	No	No	-
Yes	West	LO 095	Negative	2 Days	Yes	Yes	30	Multiple	10	Yes	No	Yes	5	No	3	20	Yes	Yes	Yes
Yes	West	LO 096	Negative	2 Days	Yes	Yes	25	Multiple	12	Yes	No	Yes	3	Yes	6	28	Yes	Yes	Yes
Yes	West	LO 097	Negative	1 Day	Yes	Yes	22	Multiple	8	Yes	Yes	Yes	4	No	3	15	No	No	-
Yes	West	LO 098	Negative	1 Day	Yes	Yes	20	Multiple	4	Yes	Yes	Yes	3	No	5	14	No	No	-
Yes	West	LO 099	Negative	4 Hours	No	-	-	Multiple	9	Yes	Yes	Yes	4	No	4	18	No	No	-
Yes	West	LO 100	Negative	1 Day	Yes	Yes	25	Multiple	9	Yes	Yes	Yes	3	No	4	18	No	Yes	Yes
Yes	West	LO 101	Negative	6 Hours	No	-	-	Multiple	8	Yes	No	Yes	5	No	3	15	No	No	-
Yes	West	LO 102	Negative	4 Hours	No	-	-	Multiple	9	Yes	Yes	Yes	4	No	5	18	Yes	Yes	Yes
Yes	West	LO 103	Negative	5 Hours	Yes	Yes	20	Multiple	10	Yes	No	Yes	6	No	3	20	No	No	-
Yes	West	LO 104	Negative	5 Hours	No	-	-	Multiple	7	Yes	Yes	Yes	3	No	4	18	No	No	-
Yes	West	LO 105	Negative	1 Day	Yes	Yes	25	Multiple	12	Yes	No	Yes	4	No	4	20	No	No	-
Yes	West	LO 106	Negative	1 Day	Yes	Yes	22	Multiple	10	Yes	No	Yes	5	No	3	25	Yes	Yes	Yes
Yes	West	LO 107	Negative	2 Hours	No	-	-	Multiple	9	Yes	No	Yes	3	No	2	20	No	No	-
Yes	West	LO 108	Negative	3 Hours	No	-	-	Multiple	12	Yes	No	Yes	6	No	1	20	Yes	Yes	Yes
Yes	West	LO 109	Negative	6 Hours	Yes	Yes	20	Multiple	7	Yes	Yes	Yes	7	No	3	18	Yes	Yes	Yes
Yes	West	LO 110	Negative	1 Day	Yes	Yes	25	Multiple	13	Yes	No	Yes	3	No	1	18	No	No	-
Yes	West	LO 111	Negative	2 Hours	No	-	-	Multiple	7	Yes	Yes	Yes	2	No	2	15	Yes	Yes	Yes
Yes	West	LO 112	Negative	4 Hours	No	-	-	Multiple	10	Yes	No	Yes	3	No	3	17	Yes	Yes	No
Yes	West	LO 113	Negative	4 Hours	No	-	-	Multiple	11	Yes	No	Yes	4	No	3	18	No	No	-
Yes	West	LO 114	Negative	1 Day	Yes	Yes	18	Multiple	9	Yes	No	Yes	4	Yes	1	22	Yes	Yes	Yes
Yes	West	LO 115	Negative	5 Hours	Yes	Yes	20	Multiple	10	Yes	No	Yes	3	No	2	18	No	No	-
Yes	West	LO 116	Negative	4 Hours	No	-	-	Multiple	13	Yes	No	Yes	5	Yes	2	25	No	No	-
Yes	West	LO 117	Negative	5 Hours	No	-	-	Multiple	9	Yes	Yes	Yes	5	No	5	20	Yes	Yes	Yes
Yes	West	LO 118	Negative	1 Day	Yes	Yes	25	Multiple	13	Yes	No	Yes	7	Yes	5	25	Yes	Yes	Yes
Yes	West	LO 119	Negative	5 Hours	No	-	-	Multiple	8	Yes	Yes	Yes	2	No	1	22	No	No	-
Yes	West	LO 120	Negative	3 Hours	No	-	-	Multiple	11	Yes	No	Yes	3	Yes	3	22	Yes	Yes	Yes
Yes	West	LO 121	Negative	3 Hours	No	-	-	Multiple	10	Yes	No	Yes	3	No	2	22	Yes	Yes	Yes
Yes	West	LO 122	Negative	4 Hours	No	-	-	Multiple	9	Yes	No	Yes	6	No	1	15	No	No	-
Yes	West	LO 123	Negative	5 Hours	No	-	-	Multiple	12	Yes	No	Yes	6	Yes	3	25	No	No	-
Yes	West	LO 124	Negative	1 Day	No	-	-	Multiple	8	Yes	Yes	Yes	4	No	2	18	No	No	-
Yes	West	LO 125	Negative	4 Hours	No	-	-	Multiple	11	Yes	No	Yes	5	No	2	22	Yes	Yes	Yes
Yes	West	LO 126	Negative	3 Hours	No	-	-	Multiple	10	Yes	No	Yes	2	No	2	18	No	No	-
Yes	West	LO 127	Negative	3 Hours	No	-	-	Multiple	10	Yes	No	Yes	2	No	3	23	No	No	-
Yes	West	LO 128	Negative	2 Hours	No	-	-	Multiple	8	Yes	Yes	Yes	2	No	1	18	No	No	-
Yes	West	LO 129	Negative	5 Hours	No	-	-	Multiple	7	Yes	Yes	Yes	3	No	1	15	No	No	-
Yes	West	LO 130	Negative	4 Hours	No	-	-	Multiple	11	Yes	No	Yes	3	Yes	3	25	Yes	Yes	Yes
Yes	West	LO 131	Negative	5 Hours	No	-	-	Multiple	10	Yes	No	Yes	3	Yes	2	18	No	No	-
Yes	West	LO 132	Negative	3 Hours	No	-	-	Multiple	9	Yes	No	Yes	4	No	1	20	No	No	-
Yes	West	LO 133	Negative	2 Hours	No	-	-	Multiple	13	Yes	No	Yes	4	Yes	4	25	Yes	Yes	Yes
Yes	West	LO 134	Negative	5 Hours	No	-	-	Multiple	10	Yes	No	Yes	3	No	1	20	Yes	Yes	Yes
Yes	West	LO 135	Negative	3 Hours	No	-	-	Multiple	14	Yes	No	Yes	5	Yes	3	28	No	No	-
Yes	West	LO 136	Negative	2 Hours	No	-	-	Multiple	4	Yes	Yes	Yes	4	No	1	15	No	No	-
Yes	West	LO 137	Negative	4 Hours	No	-	-	Multiple	7	Yes	Yes	Yes	2	No	3	18	No	No	-
Yes	West	LO 138	Negative	2 Hours	No	-	-	One	-	Yes	Yes	Yes	3	No	1	15	No	No	-
Yes	West	LO 139	Negative	5 Hours	No	-	-	Multiple	10	Yes	No	Yes	3	No	3	22	Yes	Yes	Yes
Yes	West	LO 140	Negative	5 Hours	No	-	-	Multiple	12	Yes	No	Yes	5	Yes	4	24	Yes	Yes	Yes
Yes	West	LO 141	Negative	4 Hours	No	-	-	Multiple	10	Yes	No	Yes	4	Yes	4	20	Yes	Yes	Yes
Yes	West	LO 142	Negative	5 Hours	No	-	-	Multiple	11	Yes	No	Yes	5	No	2	22	No	No	-
Yes	West	LO 143	Negative	3 Hours	No	-	-	Multiple	9	Yes	Yes	Yes	4	No	2	18	No	No	-
Yes	West	LO 144	Negative	4 Hours	No	-	-	Multiple	13	Yes	No	Yes	4	No	1	24	No	No	-
Yes	West	LO 145	Negative	6 Hours	No	-	-	Multiple	8	Yes	Yes	Yes	4	Yes	3	22	Yes	No	-
Yes	West	LO 146	Negative	3 Hours	No	-	-	Multiple	10	Yes	No	Yes	3	No	2	18	No	No	-
Yes	West	LO 147	Negative	2 Hours	No	-	-	Multiple	7	Yes	No	Yes	3	No	3	22	Yes	Yes	No
Yes	West	LO 148	Negative	5 Hours	No	-	-	Multiple	11	Yes	No	Yes	5	No	4	25	No	No	-
Yes	West	LO 149	Negative	5 Hours	No	-	-	Multiple	14	Yes	No	Yes	5	No	1	15	No	No	-
Yes	West	LO 150	Negative	6 Hours	No	-	-	Multiple	13	Yes	No	Yes	6	No	1	20	No	No	-
Yes	West	LO 151	Negative	4 Hours	No	-	-	Multiple	10	Yes	No	Yes	5	Yes	3	24	Yes	Yes	Yes
Yes	West	LO 152	Negative	5 Hours	No	-	-	Multiple	9	Yes	Yes	Yes	3	No	1	20	No	No	-
Yes	West	LO 153	Negative	5 Hours	No	-	-	Multiple	11	Yes	No	Yes	6	Yes	2	22	No	No	-
Yes	West	LO 154	Negative	2 Hours	No	-	-	Multiple	12	Yes	No	Yes	3	No	2	20	No	No	-
Yes	West	LO 155	Negative	3 Hours	No	-	-	Multiple	8	Yes	Yes	Yes	4	Yes	3	22	No	No	-
Yes	West	LO 156	Negative	3 Hours	No	-	-	Multiple	6	Yes	Yes	Yes	3	Yes	4	18	No	No	-
Yes	West	LO 157	Negative	4 Hours	No	-	-	Multiple	10	Yes	No	Yes	3	Yes	3	20	No	No	-
Yes	West	LO 158	Negative	3 Hours	No	-	-	Multiple	7	Yes	Yes	Yes	2	Yes	4	18	No	No	-
Yes	West	LO 159	Negative	4 Hours	No	-	-	Multiple	10	Yes	No	Yes	5	No	2	18	Yes	Yes	Yes
Yes	West	LO 160	Negative	6 Hours	No	-	-	Multiple	11	Yes	No	Yes	6	Yes	4	22	No	No	-
Yes	West	LO 161	Negative	4 Hours	No	-	-	Multiple	8	Yes	No	Yes	3	No	1	18	Yes	Yes	Yes
Yes	West	LO 162	Negative	5 Hours	No	-	-	Multiple	11	Yes	No	Yes	6	No	1	23	No	No	-
Yes	West	LO 163	Negative	4 Hours	No	-	-	Multiple	9	Yes	No	Yes	5	No	1	23	Yes	Yes	Yes
Yes	West	LO 164	Negative	2 Hours	No	-	-	Multiple	6	Yes	Yes	Yes	2	No	1	18	No	No	-
Yes	West	LO 165	Negative	3 Hours	No	-	-	Multiple	10	Yes	No	Yes	5	Yes	2	20	No	No	-
Yes	West	LO 166	Negative	5 Hours	No	-	-	Multiple	7	Yes	No	Yes	4	No	1	15	No	No	-
Yes	West	LO 167	Negative	3 Hours	No	-	-	Multiple	12	Yes	No	Yes	3	No	2	22	No	No	-
Yes	West	LO 168	Negative	2 Hours	No	-	-	Multiple	8	Yes	Yes	Yes	5	No	1	18	Yes	Yes	Yes
Yes	West	LO 169	Negative	4 Hours	No	-	-	Multiple	11	Yes	No	Yes	3	Yes	3	20	Yes	Yes	Yes
Yes	West	LO 170	Negative	3 Hours	No	-	-	Multiple	9	Yes	Yes	Yes	2	No	2	20	No	No	-
Yes	West	LO 171	Negative	5 Hours	No	-	-	Multiple	10	Yes	No	Yes	5	No	1	25	No	No	-
Yes	West	LO 172	Negative	3 Hours	No	-	-	Multiple	11	Yes	No	Yes	4	Yes	4	25	No	No	-
Yes	West	LO 173	Negative	5 Hours	No	-	-	Multiple	6	Yes	Yes	Yes	3	No	1	18	No	No	-
Yes	West	LO 174	Negative	3 Hours	No	-	-	Multiple	10	Yes	No	Yes	3	No	2	20	No	No	-
Yes	West	LO 175	Negative	4 Hours	No	-	-	Multiple	11	Yes	No	Yes	6	No	1	25	Yes	Yes	Yes
Yes	West	LO 176	Negative	5 Hours	No	-	-	Multiple	8	Yes	No	Yes	6	No	1	15	No	No	-
Yes	West	LO 177	Negative	3 Hours	No	-	-	Multiple	9	Yes	No	Yes	6	Yes	3	18	Yes	Yes	Yes
Yes	West	LO 178	Negative	2 Hours	No	-	-	Multiple	13	Yes	No	Yes	3	No	2	25	Yes	Yes	Yes
Yes	West	LO 179	Negative	3 Hours	No	-	-	Multiple	10	Yes	No	Yes	5	No	1	20	No	No	-
Yes	West	LO 180	Negative	2 Hours	No	-	-	Multiple	9	Yes	No	Yes	2	No	1	22	Yes	Yes	Yes
Yes	West	LO 181	Negative	3 Hours	No	-	-	Multiple	7	Yes	Yes	Yes	4	Yes	3	12	Yes	No	-
Yes	West	LO 182	Negative	2 Hours	No	-	-	Multiple	10	Yes	No	Yes	3	No	1	20	Yes	No	-
Yes	West	LO 183	Negative	3 Hours	No	-	-	Multiple	9	Yes	No	Yes	4	Yes	3	22	Yes	No	-
Yes	West	LO 184	Negative	2 Hours	No	-	-	Multiple	12	Yes	No	Yes	3	No	1	20	No	No	-
Yes	West	LO 185	Negative	3 Hours	No	-	-	Multiple	6	Yes	Yes	Yes	2	No	1	15	No	No	-
Yes	West	LO 186	Negative	2 Hours	No	-	-	Multiple	13	Yes	No	Yes	3	Yes	3	25	Yes	Yes	Yes
Yes	West	LO 187	Negative	4 Hours	No	-	-	Multiple	10	Yes	No	Yes	6	Yes	4	25	Yes	Yes	Yes
Yes	West	LO 188	Negative	3 Hours	No	-	-	Multiple	11	Yes	No	Yes	3	No	2	20	No	No	-
Yes	West	LO 189	Negative	4 Hours	No	-	-	Multiple	10	Yes	No	Yes	3	Yes	4	20	Yes	Yes	Yes
Yes	West	LO 190	Negative	2 Hours	No	-	-	Multiple	9	Yes	No	Yes	2	No	1	18	No	No	-
Yes	West	LO 191	Negative	4 Hours	No	-	-	Multiple	9	Yes	Yes	Yes	3	No	1	15	No	No	-
Yes	West	LO 192	Negative	2 Hours	No	-	-	Multiple	7	Yes	Yes	Yes	2	No	1	15	No	No	-
Yes	West	LO 193	Negative	4 Hours	No	-	-	Multiple	10	Yes	No	Yes	6	Yes	3	20	Yes	No	-
Yes	West	LO 194	Negative	5 Hours	No	-	-	Multiple	8	Yes	No	Yes	5	Yes	3	18	No	No	-
Yes	West	LO 195	Negative	4 Hours	No	-	-	Multiple	10	Yes	No	Yes	6	No	1	15	No	No	-
Yes	West	LO 196	Negative	3 Hours	No	-	-	Multiple	8	Yes	Yes	Yes	4	No	1	15	No	No	-
Yes	West	LO 197	Negative	3 Hours	No	-	-	Multiple	14	Yes	No	Yes	5	Yes	4	25	Yes	Yes	Yes
Yes	West	LO 198	Negative	2 Hours	No	-	-	Multiple	6	Yes	Yes	Yes	2	No	1	13	No	No	-
Yes	West	LO 199	Negative	3 Hours	No	-	-	Multiple	10	Yes	No	Yes	3	Yes	3	20	No	No	-
Yes	West	LO 200	Negative	2 Hours	No	-	-	Multiple	9	Yes	No	Yes	2	No	1	20	Yes	No	-
Yes	West	LO 201	Negative	3 Hours	No	-	-	Multiple	8	Yes	No	Yes	3	No	2	15	No	No	-
Yes	West	LO 202	Negative	4 Hours	No	-	-	Multiple	10	Yes	No	Yes	4	No	1	20	Yes	Yes	Yes
Yes	West	LO 203	Negative	2 Hours	No	-	-	Multiple	9	Yes	No	Yes	2	Yes	3	25	No	No	-
Yes	West	LO 204	Negative	3 Hours	No	-	-	Multiple	11	Yes	No	Yes	3	No	2	20	Yes	No	-
Yes	West	LO 205	Negative	3 Hours	No	-	-	Multiple	10	Yes	No	Yes	3	Yes	4	25	Yes	No	-
Yes	West	LO 206	Negative	4 Hours	No	-	-	Multiple	12	Yes	No	Yes	5	No	2	20	Yes	Yes	Yes
Yes	West	LO 207	Negative	4 Hours	No	-	-	Multiple	11	Yes	No	Yes	5	Yes	4	25	Yes	Yes	Yes
Yes	West	LO 208	Negative	3 Hours	No	-	-	Multiple	10	Yes	No	Yes	4	No	1	20	Yes	Yes	Yes
Yes	West	LO 209	Negative	4 Hours	No	-	-	Multiple	8	Yes	Yes	Yes	3	Yes	3	20	Yes	No	-
Yes	West	LO 210	Negative	4 Hours	No	-	-	Multiple	13	Yes	No	Yes	5	Yes	2	25	Yes	Yes	Yes
Yes	West	LO 211	Negative	4 Hours	No	-	-	Multiple	10	Yes	No	Yes	5	Yes	3	28	Yes	Yes	Yes
Yes	West	LO 212	Negative	3 Hours	No	-	-	Multiple	9	Yes	No	Yes	4	No	3	18	Yes	No	-
Yes	West	LO 213	Negative	3 Hours	No	-	-	Multiple	13	Yes	No	Yes	5	Yes	3	25	Yes	Yes	Yes
Yes	West	LO 214	Negative	2 Hours	No	-	-	Multiple	7	Yes	Yes	Yes	3	Yes	3	20	No	No	-
Yes	West	LO 215	Negative	3 Hours	No	-	-	Multiple	6	Yes	Yes	Yes	3	No	1	15	Yes	No	-
Yes	West	LO 216	Negative	2 Hours	No	-	-	Multiple	10	Yes	No	Yes	2	No	1	20	Yes	No	-
Yes	West	LO 217	Negative	3 Hours	No	-	-	Multiple	10	Yes	No	Yes	4	Yes	3	22	Yes	Yes	Yes
Yes	West	LO 218	Negative	4 Hours	No	-	-	Multiple	9	Yes	No	Yes	6	Yes	4	20	Yes	No	-
Yes	West	LO 219	Positive	2 Hours	No	-	-	Multiple	11	Yes	No	Yes	5	Yes	5	25	Yes	Yes	Yes
Yes	West	LO 220	Negative	3 Hours	No	-	-	Multiple	8	Yes	Yes	Yes	5	Yes	3	20	Yes	No	-
Yes	West	LO 221	Negative	3 Hours	No	-	-	Multiple	7	Yes	Yes	Yes	2	No	2	15	No	No	-
Yes	West	LO 222	Negative	2 Hours	No	-	-	Multiple	9	Yes	No	Yes	3	Yes	4	18	Yes	No	-
Yes	West	LO 223	Negative	3 Hours	No	-	-	Multiple	10	Yes	No	Yes	2	No	2	18	Yes	Yes	Yes
Yes	West	LO 225	Negative	3 Hours	No	-	-	Multiple	9	Yes	No	Yes	3	No	1	10	No	No	-
Yes	West	LO 226	Negative	2 Hours	No	-	-	Multiple	10	Yes	No	Yes	3	Yes	2	20	Yes	Yes	Yes
Yes	West	LO 227	Negative	3 Hours	No	-	-	Multiple	10	Yes	No	Yes	4	No	1	22	Yes	No	-
Yes	West	LO 228	Negative	4 Hours	No	-	-	Multiple	11	Yes	No	Yes	3	Yes	4	22	Yes	Yes	Yes
Yes	West	LO 229	Negative	-	No	-	-	Multiple	8	Yes	No	Yes	3	Yes	3	20	Yes	No	-
Yes	West	LO 230	Negative	4 Hours	No	-	-	Multiple	6	Yes	Yes	Yes	4	No	2	12	No	No	-
Yes	West	LO 231	Negative	4 Hours	No	-	-	Multiple	9	Yes	No	Yes	4	Yes	4	20	Yes	No	-
Yes	West	LO 232	Negative	2 Hours	No	-	-	Multiple	10	Yes	No	Yes	3	Yes	3	23	Yes	Yes	Yes
Yes	West	LO 233	Negative	2 Hours	No	-	-	Multiple	8	Yes	No	Yes	2	No	3	20	Yes	No	-
Yes	West	LO 234	Negative	2 Hours	No	-	-	Multiple	8	No	-	Yes	2	No	1	15	No	No	-
Yes	West	LO 235	Negative	3 Hours	No	-	-	Multiple	10	Yes	No	Yes	5	No	1	20	Yes	No	-
Yes	West	LO 236	Negative	3 Hours	No	-	-	Multiple	7	Yes	Yes	Yes	4	No	4	22	Yes	No	-
Yes	West	LO 237	Negative	3 Hours	No	-	-	Multiple	11	Yes	No	Yes	6	Yes	4	25	Yes	Yes	Yes
Yes	West	LO 238	Negative	4 Hours	No	-	-	Multiple	11	Yes	No	Yes	5	Yes	3	22	Yes	Yes	Yes
Yes	West	LO 239	Negative	3 Hours	No	-	-	Multiple	9	Yes	No	Yes	6	No	4	23	Yes	No	-
Yes	West	LO 240	Negative	3 Hours	No	-	-	Multiple	8	Yes	No	Yes	3	No	4	18	No	No	-
Yes	West	LO 241	Negative	4 Hours	No	-	-	Multiple	12	Yes	No	Yes	5	Yes	5	22	Yes	Yes	Yes
Yes	West	LO 242	Negative	2 Hours	No	-	-	Multiple	9	Yes	No	Yes	3	No	2	18	Yes	No	-
Yes	West	LO 243	Negative	3 Hours	No	-	-	Multiple	8	Yes	No	Yes	3	Yes	3	20	Yes	No	-
Yes	West	LO 244	Negative	4 Hours	No	-	-	Multiple	11	Yes	No	Yes	6	No	1	20	Yes	Yes	Yes
Yes	West	LO 245	Negative	3 Hours	No	-	-	Multiple	10	Yes	No	Yes	5	Yes	4	20	Yes	Yes	Yes
Yes	West	LO 246	Negative	4 Hours	No	-	-	Multiple	7	Yes	Yes	Yes	3	No	3	15	No	No	-
Yes	West	LO 247	Negative	2 Hours	No	-	-	Multiple	10	Yes	No	Yes	4	Yes	4	22	Yes	No	-
Yes	West	LO 248	Negative	2 Hours	No	-	-	Multiple	8	Yes	No	Yes	3	No	1	18	No	No	-
Yes	West	LO 249	Negative	4 Hours	No	-	-	Multiple	9	Yes	No	Yes	4	Yes	4	18	Yes	No	-
Yes	West	LO 250	Negative	5 Hours	No	-	-	Multiple	10	Yes	No	Yes	5	Yes	5	20	Yes	Yes	Yes
Yes	West	LO 251	Negative	3 Hours	No	-	-	Multiple	9	Yes	No	Yes	3	No	3	20	Yes	No	-
Yes	West	LO 252	Negative	2 Hours	No	-	-	Multiple	5	Yes	No	Yes	2	No	3	15	Yes	No	-
Yes	West	LO 253	Negative	2 Hours	No	-	-	Multiple	4	Yes	Yes	Yes	2	No	2	12	No	No	-
Yes	West	LO 254	Negative	4 Hours	No	-	-	Multiple	9	Yes	No	Yes	5	Yes	4	20	Yes	Yes	Yes
Yes	West	LO 255	Negative	3 Hours	No	-	-	Multiple	8	Yes	No	Yes	3	Yes	4	22	Yes	Yes	Yes
Yes	West	LO 256	Negative	3 Hours	No	-	-	Multiple	10	Yes	No	Yes	4	Yes	3	22	Yes	Yes	Yes
Yes	West	LO 257	Negative	2 Hours	No	-	-	Multiple	5	Yes	Yes	Yes	3	No	2	15	No	No	-
Yes	West	LO 258	Negative	1 Hour	No	-	-	Multiple	6	Yes	No	Yes	2	No	3	5	Yes	No	-
Yes	West	LO 259	Negative	2 Hours	No	-	-	Multiple	7	Yes	No	Yes	2	No	3	4	Yes	No	-
Yes	West	LO 260	Negative	3 Hours	No	-	-	Multiple	8	Yes	No	Yes	4	No	2	8	Yes	No	-
Yes	West	LO 261	Negative	2 Hours	No	-	-	Multiple	8	Yes	No	Yes	2	No	3	18	Yes	No	-
Yes	West	LO 262	Negative	3 Hours	No	-	-	Multiple	6	Yes	Yes	Yes	3	No	4	5	No	No	-
Yes	West	LO 263	Negative	4 Hours	No	-	-	Multiple	12	Yes	No	Yes	5	Yes	5	6	Yes	Yes	Yes
Yes	West	LO 264	Negative	3 Hours	No	-	-	Multiple	7	Yes	No	Yes	4	No	3	9	Yes	No	-
Yes	West	LO 265	Negative	5 Hours	No	-	-	Multiple	11	Yes	No	Yes	6	Yes	4	15	Yes	Yes	Yes
Yes	West	LO 266	Negative	4 Hours	No	-	-	Multiple	10	Yes	No	Yes	3	Yes	5	10	Yes	No	-
Yes	West	LO 267	Negative	5 Hours	No	-	-	Multiple	8	Yes	No	Yes	5	No	3	7	Yes	No	-
Yes	West	LO 268	Negative	3 Hours	No	-	-	Multiple	6	Yes	No	Yes	3	No	2	6	No	No	-
Yes	West	LO 269	Negative	4 Hours	No	-	-	Multiple	5	Yes	No	Yes	3	No	2	5	No	No	-
Yes	West	LO 270	Negative	4 Hours	No	-	-	Multiple	7	Yes	No	Yes	2	No	3	8	Yes	No	-
Yes	West	LO 271	Negative	3 Hours	No	-	-	Multiple	8	Yes	No	Yes	3	Yes	3	9	No	No	-
Yes	West	LO 272	Negative	4 Hours	No	-	-	Multiple	5	Yes	Yes	Yes	3	No	3	10	Yes	No	-
Yes	West	LO 273	Negative	4 Hours	No	-	-	Multiple	10	Yes	No	Yes	4	Yes	5	15	Yes	Yes	Yes
Yes	West	LO 274	Negative	1 Day	Yes	Yes	15	Multiple	8	Yes	No	Yes	5	Yes	4	12	Yes	No	-
Yes	West	LO 275	Negative	4 Hours	No	-	-	Multiple	10	Yes	No	Yes	5	Yes	3	18	Yes	Yes	Yes
Yes	West	LO 276	Negative	1 Day	Yes	Yes	20	Multiple	7	Yes	No	Yes	3	Yes	4	15	Yes	No	-
Yes	West	LO 277	Negative	5 Hours	No	-	-	Multiple	11	Yes	No	Yes	5	Yes	4	10	Yes	No	-
Yes	West	LO 278	Negative	3 Hours	No	-	-	Multiple	7	Yes	Yes	Yes	3	Yes	3	8	No	No	-
Yes	West	LO 279	Negative	1 Day	Yes	Yes	20	Multiple	11	Yes	No	Yes	5	No	4	15	Yes	Yes	Yes
Yes	West	LO 280	Negative	1 Day	Yes	Yes	15	Multiple	9	Yes	No	Yes	3	Yes	5	18	Yes	No	-
Yes	West	LO 281	Negative	4 Hours	No	-	-	Multiple	12	Yes	No	Yes	5	Yes	5	20	Yes	Yes	Yes
Yes	West	LO 282	Negative	2 Hours	No	-	-	Multiple	9	Yes	No	Yes	3	No	3	12	Yes	No	-
Yes	West	LO 283	Negative	1 Day	Yes	Yes	25	Multiple	10	Yes	No	Yes	4	Yes	4	20	Yes	Yes	Yes
Yes	West	LO 284	Negative	4 Hours	No	-	-	Multiple	6	Yes	Yes	Yes	2	No	3	7	Yes	No	-
Yes	West	LO 285	Negative	1 Day	Yes	Yes	20	Multiple	10	Yes	No	Yes	5	Yes	3	22	Yes	No	-
Yes	West	LO 286	Negative	3 Hours	No	-	-	Multiple	9	Yes	No	Yes	3	Yes	5	12	Yes	No	-
Yes	West	LO 287	Negative	2 Days	Yes	Yes	25	Multiple	12	Yes	No	Yes	3	Yes	4	20	Yes	Yes	Yes
Yes	West	LO 288	Negative	2 Days	Yes	Yes	25	Multiple	10	Yes	No	Yes	5	Yes	6	25	Yes	Yes	Yes
Yes	West	LO 289	Negative	1 Day	Yes	Yes	20	Multiple	11	Yes	No	Yes	2	Yes	4	18	Yes	No	-
Yes	West	LO 290	Negative	3 Hours	No	-	-	Multiple	8	Yes	Yes	Yes	3	No	2	10	No	No	-
Yes	West	LO 291	Negative	4 Hours	No	-	-	Multiple	10	Yes	No	Yes	4	Yes	3	10	Yes	No	-
Yes	West	LO 292	Negative	2 Days	Yes	Yes	15	Multiple	7	Yes	Yes	Yes	2	No	4	10	No	No	-
Yes	West	LO 293	Negative	1 Day	Yes	Yes	20	Multiple	12	Yes	No	Yes	5	Yes	5	18	Yes	Yes	Yes
Yes	West	LO 294	Negative	5 Hours	No	-	-	Multiple	10	Yes	No	Yes	6	Yes	4	22	Yes	Yes	Yes
Yes	West	LO 295	Negative	4 Hours	No	-	-	Multiple	8	Yes	No	Yes	4	No	3	15	Yes	No	-
Yes	West	LO 296	Negative	2 Days	Yes	Yes	25	Multiple	13	Yes	No	Yes	5	Yes	6	20	Yes	Yes	Yes
Yes	West	LO 297	Negative	4 Hours	No	-	-	Multiple	5	Yes	Yes	Yes	3	No	3	10	Yes	No	-
Yes	West	LO 298	Negative	2 Hours	No	-	-	Multiple	5	Yes	No	Yes	2	No	3	5	Yes	No	-
Yes	West	LO 299	Negative	3 Hours	No	-	-	Multiple	8	Yes	Yes	Yes	3	No	4	9	Yes	No	-
Yes	West	LO 300	Negative	5 Hours	No	-	-	Multiple	8	Yes	No	Yes	6	Yes	4	12	Yes	No	-
Yes	West	LO 301	Negative	3 Hours	No	-	-	Multiple	5	Yes	Yes	Yes	4	No	3	8	No	No	-
Yes	West	LO 302	Positive	4 Hours	No	-	-	Multiple	4	Yes	Yes	Yes	3	No	2	10	Yes	No	-
Yes	West	LO 303	Negative	1 Day	Yes	Yes	20	Multiple	7	Yes	Yes	Yes	4	No	4	9	No	No	-
Yes	West	LO 305	Negative	2 Hours	No	-	-	Multiple	6	Yes	Yes	Yes	3	Yes	4	10	Yes	No	-
Yes	West	LO 306	Negative	2 Days	Yes	Yes	15	Multiple	10	Yes	No	Yes	5	No	3	9	Yes	No	-
Yes	West	LO 307	Negative	4 Hours	No	-	-	Multiple	10	Yes	No	Yes	5	Yes	4	15	Yes	No	-
Yes	West	LO 308	Negative	2 Days	Yes	Yes	20	Multiple	9	Yes	No	Yes	4	Yes	3	8	Yes	Yes	Yes
Yes	West	LO 309	Negative	5 Hours	Yes	Yes	20	Multiple	12	Yes	No	Yes	4	Yes	4	12	Yes	Yes	Yes
Yes	West	LO 310	Negative	2 Hours	No	-	-	Multiple	8	Yes	No	Yes	4	Yes	3	10	Yes	Yes	Yes
Yes	West	LO 311	Negative	1 Day	Yes	Yes	25	Multiple	5	Yes	Yes	Yes	3	No	3	10	Yes	No	-
Yes	West	LO 312	Negative	3 Hours	No	-	-	Multiple	8	Yes	No	Yes	4	Yes	4	12	Yes	No	-
Yes	West	LO 313	Negative	2 Hours	No	-	-	Multiple	6	Yes	Yes	Yes	3	No	3	9	Yes	No	-
Yes	West	LO 314	Negative	4 Hours	No	-	-	Multiple	10	Yes	No	Yes	3	Yes	4	15	Yes	Yes	Yes
Yes	West	LO 315	Negative	5 Hours	Yes	Yes	20	Multiple	11	Yes	No	Yes	6	Yes	5	15	Yes	Yes	Yes
Yes	West	LO 316	Negative	3 Hours	No	-	-	Multiple	9	Yes	No	Yes	5	Yes	4	10	Yes	Yes	Yes
Yes	West	LO 317	Negative	4 Hours	No	-	-	Multiple	12	Yes	No	Yes	5	Yes	5	18	Yes	Yes	Yes
Yes	West	LO 318	Negative	5 Hours	Yes	Yes	15	Multiple	10	Yes	No	Yes	5	Yes	6	20	Yes	Yes	Yes
Yes	West	LO 319	Negative	2 Hours	No	-	-	Multiple	9	Yes	No	Yes	4	Yes	4	15	Yes	No	-
Yes	West	LO 320	Negative	3 Hours	No	-	-	Multiple	7	Yes	Yes	Yes	3	Yes	5	18	Yes	No	-
Yes	West	LO 321	Negative	2 Hours	No	-	-	Multiple	6	Yes	Yes	Yes	3	Yes	4	10	Yes	No	-
Yes	West	LO 322	Negative	3 Hours	No	-	-	Multiple	8	Yes	No	Yes	2	No	3	12	Yes	No	-
Yes	West	LO 323	Negative	5 Hours	No	-	-	Multiple	11	Yes	No	Yes	3	Yes	6	20	Yes	Yes	Yes
Yes	West	LO 324	Negative	4 Hours	No	-	-	Multiple	13	Yes	No	Yes	5	Yes	5	22	Yes	Yes	Yes
Yes	West	LO 325	Negative	2 Hours	No	-	-	Multiple	5	Yes	Yes	Yes	2	No	1	10	Yes	No	-
Yes	West	LO 326	Negative	4 Hours	No	-	-	Multiple	9	Yes	No	Yes	3	Yes	5	12	Yes	No	-
Yes	West	LO 327	Negative	5 Hours	No	-	-	Multiple	10	Yes	No	Yes	6	Yes	5	22	Yes	Yes	Yes
Yes	West	LO 328	Negative	3 Hours	No	-	-	Multiple	11	Yes	No	Yes	5	Yes	4	20	Yes	Yes	Yes
Yes	West	LO 329	Negative	5 Hours	No	-	-	Multiple	12	Yes	No	Yes	6	Yes	6	22	Yes	Yes	Yes
Yes	West	LO 330	Negative	4 Hours	No	-	-	Multiple	10	Yes	No	Yes	6	Yes	4	20	Yes	Yes	Yes
Yes	West	LO 331	Positive	2 Hours	No	-	-	Multiple	8	Yes	No	Yes	2	Yes	6	15	Yes	No	-
Yes	West	LO 332	Negative	3 Hours	No	-	-	Multiple	5	Yes	Yes	Yes	3	No	3	8	Yes	No	-
Yes	West	LO 333	Negative	3 Hours	No	-	-	Multiple	4	Yes	Yes	Yes	3	No	2	10	No	No	-
Yes	West	LO 334	Negative	4 Hours	No	-	-	Multiple	9	Yes	No	Yes	5	Yes	6	15	Yes	No	-
Yes	West	LO 335	Negative	1 Day	Yes	Yes	15	Multiple	10	Yes	No	Yes	6	Yes	4	22	Yes	Yes	Yes
Yes	West	LO 336	Negative	2 Hours	No	-	-	Multiple	7	Yes	No	Yes	3	Yes	4	15	No	No	-
Yes	West	LO 337	Negative	4 Hours	No	-	-	Multiple	8	Yes	No	Yes	4	No	3	10	Yes	No	-
Yes	West	LO 338	Negative	1 Hour	No	-	-	Multiple	5	Yes	No	Yes	2	No	4	10	Yes	No	-
Yes	West	LO 339	Negative	3 Hours	No	-	-	Multiple	8	Yes	No	Yes	5	No	3	12	Yes	No	-
Yes	West	LO 340	Negative	5 Hours	No	-	-	Multiple	10	Yes	No	Yes	5	Yes	4	20	Yes	Yes	Yes
Yes	West	LO 341	Negative	2 Hours	No	-	-	Multiple	5	Yes	No	Yes	2	No	1	10	Yes	No	-
Yes	West	LO 342	Negative	3 Hours	No	-	-	Multiple	8	Yes	No	Yes	3	No	2	10	Yes	No	-
Yes	West	LO 343	Negative	3 Hours	No	-	-	Multiple	4	Yes	Yes	Yes	4	No	3	9	Yes	No	-
Yes	West	LO 344	Negative	4 Hours	No	-	-	Multiple	10	Yes	No	Yes	3	Yes	3	10	Yes	No	-
Yes	West	LO 345	Negative	4 Hours	No	-	-	Multiple	8	Yes	No	Yes	5	Yes	4	12	Yes	Yes	Yes
Yes	West	LO 346	Negative	5 Hours	No	-	-	Multiple	12	Yes	No	Yes	6	Yes	5	15	Yes	Yes	Yes
Yes	West	LO 347	Negative	2 Hours	No	-	-	Multiple	6	Yes	No	Yes	3	No	3	10	Yes	No	-
Yes	West	LO 348	Negative	3 Hours	No	-	-	Multiple	7	Yes	No	Yes	4	No	3	10	Yes	No	-
Yes	West	LO 349	Negative	3 Hours	No	-	-	Multiple	5	Yes	No	Yes	4	No	3	8	Yes	No	-
Yes	West	LO 350	Negative	5 Hours	No	-	-	Multiple	10	Yes	No	Yes	5	Yes	5	12	Yes	No	-
Yes	West	LO 351	Negative	6 Hours	No	-	-	Multiple	10	Yes	No	Yes	6	Yes	5	15	Yes	Yes	Yes
Yes	West	LO 352	Negative	3 Hours	No	-	-	Multiple	5	Yes	Yes	Yes	3	No	3	8	Yes	No	-
Yes	West	LO 353	Negative	1 Day	Yes	Yes	15	Multiple	6	Yes	No	Yes	2	No	3	10	Yes	No	-
Yes	West	LO 354	Positive	4 Hours	No	-	-	Multiple	11	Yes	No	Yes	3	No	3	10	Yes	No	-
Yes	West	LO 355	Negative	1 Day	Yes	Yes	20	Multiple	7	Yes	Yes	Yes	4	Yes	5	12	Yes	No	-
Yes	West	LO 356	Positive	3 Hours	No	-	-	Multiple	5	Yes	Yes	Yes	3	No	3	8	No	No	-
Yes	West	LO 357	Negative	2 Hours	No	-	-	Multiple	9	Yes	No	Yes	5	Yes	5	12	Yes	No	-
Yes	West	LO 358	Negative	4 Hours	No	-	-	Multiple	7	Yes	No	Yes	4	No	4	10	Yes	No	-
Yes	West	LO 359	Negative	3 Hours	No	-	-	Multiple	9	Yes	No	Yes	3	No	2	12	Yes	No	-
Yes	West	LO 360	Negative	3 Hours	No	-	-	Multiple	10	Yes	No	Yes	6	Yes	4	15	Yes	No	-
Yes	West	LO 361	Negative	2 Hours	No	-	-	Multiple	5	Yes	No	Yes	3	Yes	4	12	Yes	No	-
Yes	West	LO 362	Negative	4 Hours	No	-	-	Multiple	11	Yes	No	Yes	4	Yes	4	18	Yes	Yes	Yes
Yes	West	LO 363	Positive	3 Hours	No	-	-	Multiple	8	Yes	No	Yes	5	No	3	12	Yes	No	-
Yes	West	LO 364	Negative	5 Hours	No	-	-	Multiple	10	Yes	No	Yes	5	Yes	5	15	Yes	Yes	Yes
Yes	West	LO 364	Negative	3 Hours	No	-	-	Multiple	9	Yes	No	Yes	4	Yes	4	15	Yes	Yes	Yes
Yes	West	LO 365	Negative	4 Hours	No	-	-	Multiple	6	Yes	No	Yes	3	Yes	4	18	Yes	Yes	Yes
Yes	West	LO 366	Negative	2 Hours	No	-	-	Multiple	8	Yes	No	Yes	4	No	3	12	Yes	No	-
Yes	West	LO 367	Negative	4 Hours	No	-	-	Multiple	6	Yes	Yes	Yes	2	No	3	10	Yes	No	-
Yes	West	LO 368	Negative	4 Hours	No	-	-	Multiple	6	Yes	No	Yes	4	No	2	12	Yes	Yes	No
Yes	West	LO 369	Negative	4 Hours	No	-	-	Multiple	10	Yes	No	Yes	5	No	3	10	Yes	No	-
Yes	West	LO 370	Negative	3 Hours	No	-	-	Multiple	4	Yes	No	Yes	5	No	2	12	Yes	No	-
Yes	West	LO 371	Negative	2 Hours	No	-	-	Multiple	7	Yes	No	Yes	2	No	1	10	Yes	No	-
Yes	West	LO 372	Negative	3 Hours	No	-	-	Multiple	5	Yes	No	Yes	3	No	2	12	Yes	No	-
Yes	West	LO 373	Positive	3 Hours	No	-	-	Multiple	6	Yes	Yes	Yes	10	No	3	12	Yes	No	-
Yes	West	LO 374	Negative	4 Hours	No	-	-	Multiple	10	Yes	No	Yes	5	Yes	4	15	Yes	Yes	Yes
Yes	West	LO 375	Negative	3 Hours	No	-	-	Multiple	9	Yes	No	Yes	3	Yes	3	15	Yes	No	-
Yes	West	LO 376	Negative	5 Hours	No	-	-	Multiple	10	Yes	No	Yes	5	Yes	4	18	Yes	No	-
Yes	West	LO 377	Negative	1 Day	Yes	Yes	20	Multiple	8	Yes	No	Yes	6	No	3	20	Yes	No	-
Yes	West	LO 378	Negative	2 Hours	No	-	-	Multiple	10	Yes	No	Yes	3	Yes	4	22	Yes	Yes	Yes
Yes	West	LO 379	Negative	2 Hours	No	-	-	Multiple	8	Yes	No	Yes	2	No	3	18	Yes	No	-
Yes	West	LO 380	Negative	3 Hours	No	-	-	Multiple	11	Yes	No	Yes	5	Yes	5	20	Yes	Yes	Yes
