# Supplementary material for: Brucella abortus and public health risk: Prevalence in milk sold at open markets in Cameroon
Source: PLoS Negl Trop Dis. 2026 Mar 23;20(3):e0014051. doi: 10.1371/journal.pntd.0014051 (PMC13008051; doi:10.1371/journal.pntd.0014051)
Supplement: S3 File — (XLSX) [file pntd.0014051.s003.xlsx]

## Sheet: Milk
Region	ID	ELISA Result	Culture Result	Milk PCR Result
Far North	1	Positive	Negative	Negative
Far North	2	Negative	Negative	Negative
Far North	3	Negative	Negative	Negative
Far North	4	Negative	Negative	Negative
Far North	5	Negative	Negative	Negative
Far North	6	Negative	Negative	Negative
Far North	7	Negative	Negative	Negative
Far North	8	Negative	Negative	Negative
Far North	9	Negative	Negative	Negative
Far North	10	Negative	Negative	Negative
Far North	11	Negative	Negative	Negative
Far North	12	Negative	Negative	Negative
Far North	13	Negative	Negative	Negative
Far North	14	Positive	Negative	Negative
Far North	15	Negative	Negative	Negative
Far North	16	Negative	Negative	Negative
Far North	17	Negative	Negative	Negative
Far North	18	Negative	Negative	Negative
Far North	19	Negative	Negative	Negative
Far North	20	Negative	Negative	Negative
Far North	21	Negative	Negative	Negative
Far North	22	Negative	Negative	Negative
Far North	23	Negative	Negative	Negative
Far North	24	Negative	Negative	Negative
Far North	25	Negative	Negative	Negative
Far North	26	Negative	Negative	Negative
Far North	27	Negative	Negative	Negative
Far North	28	Negative	Negative	Negative
Far North	29	Negative	Negative	Negative
Far North	30	Negative	Negative	Negative
Far North	31	Negative	Negative	Negative
Far North	32	Negative	Negative	Negative
Far North	33	Negative	Negative	Negative
Far North	34	Negative	Negative	Negative
Far North	35	Negative	Negative	Negative
Far North	36	Negative	Negative	Negative
Far North	37	Negative	Negative	Negative
Far North	38	Positive	Negative	Negative
Far North	39	Negative	Negative	Negative
Far North	40	Negative	Negative	Negative
Far North	41	Negative	Negative	Negative
Far North	42	Negative	Negative	Negative
Far North	43	Negative	Negative	Negative
Far North	44	Negative	Negative	Negative
Far North	45	Negative	Negative	Negative
Far North	46	Negative	Negative	Negative
Far North	47	Negative	Negative	Negative
Far North	48	Negative	Negative	Negative
Far North	49	Negative	Negative	Negative
Far North	50	Negative	Negative	Negative
Far North	51	Negative	Negative	Negative
Far North	52	Negative	Negative	Negative
Far North	53	Negative	Negative	Negative
Far North	54	Negative	Negative	Negative
Far North	55	Negative	Negative	Negative
Far North	56	Negative	Negative	Negative
Far North	57	Negative	Negative	Negative
Far North	58	Negative	Negative	Negative
Far North	59	Negative	Negative	Negative
Far North	60	Negative	Negative	Negative
Far North	61	Negative	Negative	Negative
Far North	62	Negative	Negative	Negative
Far North	63	Negative	Negative	Negative
Far North	64	Negative	Negative	Negative
Far North	65	Negative	Negative	Negative
Far North	66	Positive	Negative	Positive
Far North	67	Negative	Negative	Negative
Far North	68	Negative	Negative	Negative
Far North	69	Negative	Negative	Negative
Far North	70	Negative	Negative	Negative
Far North	71	Negative	Negative	Negative
Far North	72	Negative	Negative	Negative
Far North	73	Negative	Negative	Negative
Far North	74	Negative	Negative	Negative
Far North	75	Negative	Negative	Negative
Far North	76	Negative	Negative	Negative
Far North	77	Negative	Negative	Negative
Far North	78	Negative	Negative	Negative
Far North	79	Negative	Negative	Negative
Far North	80	Negative	Negative	Negative
Far North	81	Negative	Negative	Negative
Far North	82	Positive	Negative	Negative
Far North	83	Positive	Negative	Negative
Far North	84	Positive	Negative	Negative
Far North	85	Positive	Negative	Negative
Far North	86	Positive	Negative	Negative
Far North	87	Negative	Negative	Negative
Far North	88	Negative	Negative	Negative
Far North	89	Positive	Negative	Negative
Far North	90	Positive	Negative	Negative
Far North	91	Negative	Negative	Negative
Far North	92	Positive	Negative	Negative
Far North	93	Negative	Negative	Negative
Far North	94	Negative	Negative	Negative
Far North	95	Positive	Negative	Negative
Far North	96	Negative	Negative	Negative
Far North	97	Positive	Negative	Negative
Far North	98	Negative	Negative	Negative
Far North	99	Negative	Negative	Negative
Far North	100	Negative	Negative	Negative
Far North	101	Negative	Negative	Negative
Far North	102	Positive	Negative	Negative
Far North	103	Positive	Negative	Negative
Far North	104	Negative	Negative	Negative
Far North	105	Positive	Negative	Negative
Far North	106	Positive	Negative	Negative
Far North	107	Negative	Negative	Negative
Far North	108	Negative	Negative	Negative
Far North	109	Negative	Negative	Negative
Far North	110	Negative	Negative	Negative
Far North	111	Negative	Negative	Negative
Far North	112	Positive	Negative	Negative
Far North	113	Positive	Negative	Negative
Far North	114	Positive	Negative	Negative
Far North	115	Negative	Negative	Negative
Far North	116	Negative	Negative	Negative
Far North	117	Positive	Negative	Negative
Far North	118	Positive	Negative	Negative
Far North	119	Negative	Negative	Negative
Far North	120	Positive	Negative	Negative
Far North	121	Positive	Negative	Negative
Far North	122	Positive	Negative	Negative
Far North	123	Negative	Negative	Negative
Far North	124	Positive	Negative	Negative
Far North	125	Positive	Negative	Negative
Far North	126	Positive	Negative	Negative
Far North	127	Negative	Negative	Negative
Far North	128	Positive	Negative	Negative
Far North	129	Negative	Negative	Negative
Far North	130	Positive	Negative	Negative
Far North	131	Positive	Negative	Negative
Far North	132	Positive	Negative	Negative
Far North	133	Positive	Negative	Negative
Far North	134	Positive	Negative	Negative
Far North	135	Positive	Negative	Negative
Far North	136	Positive	Negative	Negative
Far North	137	Positive	Negative	Negative
Far North	138	Negative	Negative	Negative
Far North	139	Negative	Negative	Negative
Far North	140	Negative	Negative	Negative
Far North	141	Positive	Negative	Negative
Far North	142	Positive	Negative	Negative
Far North	143	Positive	Negative	Negative
Far North	144	Positive	Negative	Negative
Far North	145	Positive	Negative	Negative
Far North	146	Positive	Negative	Negative
Far North	147	Positive	Negative	Negative
Far North	148	Positive	Negative	Negative
Far North	149	Negative	Negative	Negative
Far North	150	Positive	Negative	Negative
Far North	151	Positive	Negative	Negative
Far North	152	Positive	Negative	Negative
Far North	153	Positive	Negative	Negative
Far North	154	Positive	Negative	Negative
Far North	155	Positive	Negative	Negative
Far North	156	Negative	Negative	Negative
Far North	157	Negative	Negative	Negative
Far North	158	Negative	Negative	Negative
Far North	159	Negative	Negative	Negative
Far North	160	Positive	Negative	Negative
Far North	161	Positive	Negative	Negative
Far North	162	Negative	Negative	Negative
Far North	163	Positive	Negative	Negative
Far North	164	Positive	Negative	Negative
Far North	165	Positive	Negative	Negative
Far North	166	Positive	Negative	Negative
Far North	167	Positive	Negative	Negative
Far North	168	Positive	Negative	Negative
Far North	169	Negative	Negative	Negative
Far North	170	Positive	Negative	Negative
Far North	171	Positive	Negative	Negative
Far North	172	Positive	Negative	Negative
Far North	173	Positive	Negative	Negative
Far North	174	Negative	Negative	Negative
Far North	175	Negative	Negative	Negative
Far North	176	Positive	Negative	Negative
Far North	177	Positive	Negative	Negative
Far North	178	Negative	Negative	Negative
Far North	179	Negative	Negative	Negative
Far North	180	Negative	Negative	Negative
Far North	181	Negative	Negative	Negative
Far North	182	Positive	Negative	Negative
Far North	183	Positive	Negative	Negative
Far North	184	Positive	Negative	Negative
Far North	185	Negative	Negative	Negative
Far North	186	Positive	Negative	Negative
Far North	187	Positive	Negative	Negative
Far North	188	Positive	Negative	Negative
Far North	189	Positive	Negative	Negative
Far North	190	Positive	Negative	Negative
Far North	191	Positive	Negative	Negative
Far North	192	Positive	Negative	Negative
Far North	193	Positive	Negative	Negative
Far North	194	Positive	Negative	Negative
Far North	195	Positive	Negative	Negative
Far North	196	Positive	Negative	Negative
Far North	197	Negative	Negative	Negative
Far North	198	Positive	Negative	Negative
Far North	199	Positive	Negative	Negative
Far North	200	Positive	Negative	Negative
Far North	201	Negative	Negative	Negative
Far North	202	Negative	Negative	Negative
Far North	203	Negative	Negative	Negative
Far North	204	Negative	Negative	Negative
Far North	205	Negative	Negative	Negative
Far North	206	Positive	Negative	Negative
Far North	207	Positive	Negative	Negative
Far North	208	Positive	Negative	Negative
Far North	209	Positive	Negative	Negative
Far North	210	Positive	Negative	Negative
Far North	211	Negative	Negative	Negative
Far North	212	Positive	Negative	Negative
Far North	213	Negative	Negative	Negative
Far North	214	Positive	Negative	Negative
Far North	215	Positive	Negative	Negative
Far North	216	Positive	Negative	Negative
Far North	217	Positive	Negative	Negative
Far North	218	Positive	Negative	Negative
Far North	219	Positive	Negative	Negative
Far North	220	Negative	Negative	Negative
Far North	221	Positive	Negative	Negative
Far North	222	Negative	Negative	Negative
Far North	223	Positive	Negative	Negative
Far North	224	Negative	Negative	Negative
Far North	225	Positive	Negative	Negative
Far North	226	Positive	Negative	Negative
Far North	227	Negative	Negative	Negative
Far North	228	Positive	Negative	Negative
Far North	229	Negative	Negative	Negative
Far North	230	Positive	Negative	Negative
Far North	231	Positive	Negative	Negative
Far North	232	Positive	Negative	Negative
Far North	233	Positive	Negative	Negative
Far North	234	Positive	Negative	Negative
Far North	235	Positive	Negative	Negative
Far North	236	Positive	Negative	Negative
Far North	237	Positive	Negative	Negative
Far North	238	Positive	Negative	Negative
Far North	239	Negative	Negative	Negative
Far North	240	Negative	Negative	Negative
Far North	241	Positive	Negative	Negative
Far North	242	Negative	Negative	Negative
Far North	243	Positive	Negative	Negative
Far North	244	Positive	Negative	Negative
Far North	245	Negative	Negative	Negative
Far North	246	Negative	Negative	Negative
Far North	247	Positive	Negative	Negative
Far North	248	Negative	Negative	Negative
Far North	249	Negative	Negative	Negative
Far North	250	Positive	Negative	Negative
Far North	251	Negative	Negative	Negative
Far North	252	Negative	Negative	Negative
Far North	253	Negative	Negative	Negative
Far North	254	Negative	Negative	Negative
Far North	255	Negative	Negative	Negative
Far North	256	Positive	Negative	Negative
Far North	257	Negative	Negative	Negative
Far North	258	Positive	Negative	Negative
Far North	259	Negative	Negative	Negative
Far North	260	Negative	Negative	Negative
Far North	261	Negative	Negative	Negative
Far North	262	Negative	Negative	Negative
Far North	263	Negative	Negative	Negative
Far North	264	Positive	Negative	Negative
Far North	265	Positive	Negative	Negative
Far North	266	Positive	Negative	Negative
Far North	267	Negative	Negative	Negative
Far North	268	Negative	Negative	Negative
Far North	269	Negative	Negative	Negative
Far North	270	Negative	Negative	Negative
Far North	271	Negative	Negative	Negative
Far North	272	Positive	Negative	Negative
Far North	273	Negative	Negative	Negative
Far North	274	Positive	Negative	Negative
Far North	275	Negative	Negative	Negative
Far North	276	Positive	Negative	Negative
Far North	277	Negative	Negative	Negative
Far North	278	Positive	Negative	Negative
Far North	279	Negative	Negative	Negative
Far North	280	Negative	Negative	Negative
Far North	281	Positive	Negative	Negative
Far North	282	Negative	Negative	Negative
Far North	283	Positive	Negative	Negative
Far North	284	Negative	Negative	Negative
Far North	285	Positive	Negative	Negative
Far North	286	Negative	Negative	Negative
Far North	287	Positive	Negative	Negative
Far North	288	Positive	Negative	Negative
Far North	289	Positive	Negative	Negative
Far North	290	Negative	Negative	Negative
Far North	291	Positive	Negative	Negative
Far North	292	Positive	Negative	Negative
Far North	293	Positive	Negative	Negative
Far North	294	Positive	Negative	Negative
Far North	295	Positive	Negative	Negative
Far North	296	Negative	Negative	Negative
Far North	297	Positive	Negative	Negative
Far North	298	Negative	Negative	Negative
Far North	299	Positive	Negative	Negative
Far North	300	Positive	Negative	Negative
Far North	301	Positive	Negative	Negative
Far North	302	Positive	Negative	Negative
Far North	303	Positive	Negative	Negative
Far North	304	Positive	Negative	Negative
Far North	305	Negative	Negative	Negative
Far North	306	Negative	Negative	Negative
Far North	307	Negative	Negative	Negative
Far North	308	Positive	Negative	Negative
Far North	309	Negative	Negative	Negative
Far North	310	Negative	Negative	Positive
Far North	311	Negative	Negative	Negative
Far North	312	Positive	Negative	Negative
Far North	313	Negative	Negative	Negative
Far North	314	Negative	Negative	Negative
Far North	315	Negative	Negative	Negative
Far North	316	Negative	Negative	Negative
Far North	317	Negative	Negative	Negative
Far North	318	Positive	Negative	Negative
Far North	319	Negative	Negative	Negative
Far North	320	Positive	Negative	Negative
Far North	321	Negative	Negative	Negative
Far North	322	Negative	Negative	Negative
Far North	323	Negative	Negative	Negative
Far North	324	Negative	Negative	Negative
Far North	325	Negative	Negative	Negative
Far North	326	Negative	Negative	Negative
Far North	327	Negative	Negative	Negative
Far North	328	Negative	Negative	Negative
Far North	329	Negative	Negative	Negative
Far North	330	Negative	Negative	Negative
Far North	331	Negative	Negative	Negative
Far North	332	Negative	Negative	Negative
Far North	333	Negative	Negative	Negative
Far North	334	Negative	Negative	Negative
Far North	335	Negative	Negative	Negative
Far North	336	Negative	Negative	Negative
Far North	337	Positive	Negative	Negative
Far North	338	Negative	Negative	Negative
Far North	339	Negative	Negative	Negative
Far North	340	Negative	Negative	Negative
Far North	341	Negative	Negative	Negative
Far North	342	Negative	Negative	Negative
Far North	343	Negative	Negative	Negative
Far North	344	Negative	Negative	Negative
Far North	345	Negative	Negative	Negative
Far North	346	Negative	Negative	Negative
Far North	347	Negative	Negative	Negative
Far North	348	Negative	Negative	Negative
Far North	349	Negative	Negative	Negative
Far North	350	Negative	Negative	Positive
Far North	351	Negative	Negative	Negative
Far North	352	Negative	Negative	Negative
Far North	353	Negative	Negative	Negative
Far North	354	Negative	Negative	Negative
Far North	355	Negative	Negative	Negative
Far North	356	Negative	Negative	Negative
Far North	357	Negative	Negative	Negative
Far North	358	Negative	Negative	Negative
Far North	359	Negative	Negative	Negative
Far North	360	Negative	Negative	Negative
Far North	361	Negative	Positive	Positive
Far North	362	Negative	Positive	Positive
Far North	363	Negative	Negative	Negative
Far North	364	Negative	Negative	Negative
Far North	365	Negative	Negative	Negative
Far North	366	Negative	Negative	Negative
Far North	367	Negative	Negative	Positive
Far North	368	Negative	Negative	Negative
Far North	369	Negative	Positive	Positive
Far North	370	Negative	Positive	Positive
Far North	371	Negative	Negative	Negative
Far North	372	Negative	Negative	Negative
Far North	373	Negative	Negative	Negative
Far North	374	Negative	Negative	Negative
Far North	375	Negative	Negative	Negative
Far North	376	Negative	Negative	Negative
Far North	377	Negative	Negative	Negative
Far North	378	Negative	Negative	Negative
Far North	379	Negative	Negative	Negative
Far North	380	Negative	Negative	Negative
North	1	Negative	Negative	Negative
North	2	Negative	Negative	Negative
North	3	Negative	Negative	Negative
North	4	Negative	Negative	Negative
North	5	Negative	Negative	Negative
North	6	Negative	Negative	Negative
North	7	Negative	Negative	Negative
North	8	Negative	Negative	Negative
North	9	Negative	Negative	Negative
North	10	Positive	Negative	Positive
North	11	Negative	Negative	Negative
North	12	Positive	Negative	Negative
North	13	Negative	Negative	Negative
North	14	Positive	Negative	Negative
North	15	Negative	Negative	Negative
North	16	Negative	Negative	Negative
North	17	Positive	Negative	Negative
North	18	Negative	Negative	Negative
North	19	Positive	Negative	Negative
North	20	Negative	Negative	Negative
North	21	Positive	Negative	Negative
North	22	Negative	Negative	Negative
North	23	Negative	Negative	Negative
North	24	Positive	Negative	Positive
North	25	Positive	Negative	Negative
North	26	Negative	Negative	Negative
North	27	Negative	Negative	Negative
North	28	Negative	Negative	Negative
North	29	Negative	Negative	Negative
North	30	Positive	Negative	Negative
North	31	Negative	Negative	Negative
North	32	Negative	Negative	Negative
North	33	Negative	Negative	Negative
North	34	Negative	Negative	Negative
North	35	Negative	Negative	Negative
North	36	Negative	Negative	Negative
North	37	Negative	Negative	Negative
North	38	Negative	Negative	Negative
North	39	Negative	Negative	Negative
North	40	Negative	Negative	Negative
North	41	Negative	Negative	Negative
North	42	Negative	Negative	Negative
North	43	Negative	Negative	Negative
North	44	Positive	Negative	Negative
North	45	Positive	Negative	Negative
North	46	Positive	Negative	Negative
North	47	Negative	Negative	Negative
North	48	Negative	Negative	Negative
North	49	Negative	Negative	Negative
North	50	Negative	Negative	Negative
North	51	Negative	Negative	Negative
North	52	Negative	Negative	Negative
North	53	Negative	Negative	Negative
North	54	Negative	Negative	Negative
North	55	Positive	Negative	Negative
North	56	Negative	Negative	Negative
North	57	Negative	Negative	Negative
North	58	Negative	Negative	Negative
North	59	Negative	Negative	Negative
North	60	Negative	Negative	Negative
North	61	Negative	Negative	Negative
North	62	Negative	Negative	Negative
North	63	Negative	Negative	Negative
North	64	Negative	Negative	Negative
North	65	Negative	Negative	Negative
North	66	Negative	Negative	Negative
North	67	Negative	Negative	Negative
North	68	Negative	Negative	Negative
North	69	Negative	Negative	Negative
North	70	Negative	Negative	Negative
North	71	Negative	Negative	Negative
North	72	Negative	Negative	Negative
North	73	Negative	Negative	Negative
North	74	Negative	Negative	Negative
North	75	Negative	Negative	Negative
North	76	Negative	Negative	Negative
North	77	Negative	Negative	Negative
North	78	Negative	Negative	Negative
North	79	Negative	Negative	Negative
North	80	Negative	Negative	Negative
North	81	Negative	Negative	Negative
North	82	Negative	Negative	Negative
North	83	Negative	Negative	Negative
North	84	Negative	Negative	Negative
North	85	Negative	Negative	Negative
North	86	Positive	Negative	Negative
North	87	Negative	Negative	Negative
North	88	Negative	Negative	Negative
North	89	Negative	Negative	Negative
North	90	Negative	Negative	Negative
North	91	Positive	Negative	Negative
North	92	Negative	Negative	Negative
North	93	Positive	Negative	Negative
North	94	Positive	Negative	Negative
North	95	Positive	Negative	Positive
North	96	Negative	Negative	Negative
North	97	Negative	Negative	Negative
North	98	Positive	Negative	Positive
North	99	Negative	Negative	Negative
North	100	Negative	Negative	Negative
North	101	Negative	Negative	Negative
North	102	Positive	Negative	Negative
North	103	Negative	Negative	Negative
North	104	Positive	Negative	Negative
North	105	Negative	Negative	Negative
North	106	Negative	Negative	Negative
North	107	Negative	Negative	Negative
North	108	Negative	Negative	Negative
North	109	Negative	Negative	Negative
North	110	Negative	Negative	Negative
North	111	Negative	Negative	Negative
North	112	Negative	Negative	Negative
North	113	Negative	Negative	Negative
North	114	Negative	Negative	Negative
North	115	Negative	Negative	Negative
North	116	Negative	Negative	Negative
North	117	Negative	Negative	Negative
North	118	Negative	Negative	Negative
North	119	Negative	Negative	Negative
North	120	Negative	Negative	Negative
North	121	Negative	Negative	Negative
North	122	Negative	Negative	Negative
North	123	Negative	Negative	Negative
North	124	Positive	Negative	Negative
North	125	Negative	Negative	Negative
North	126	Negative	Negative	Negative
North	127	Negative	Negative	Negative
North	128	Negative	Negative	Negative
North	129	Negative	Negative	Negative
North	130	Negative	Negative	Negative
North	131	Negative	Negative	Negative
North	132	Negative	Negative	Negative
North	133	Negative	Negative	Negative
North	134	Negative	Negative	Negative
North	135	Negative	Negative	Negative
North	136	Negative	Negative	Negative
North	137	Negative	Negative	Negative
North	138	Negative	Negative	Negative
North	139	Positive	Negative	Negative
North	140	Negative	Negative	Negative
North	141	Negative	Negative	Negative
North	142	Negative	Negative	Negative
North	143	Negative	Negative	Negative
North	144	Negative	Negative	Negative
North	145	Negative	Negative	Negative
North	146	Positive	Negative	Negative
North	147	Negative	Negative	Negative
North	148	Negative	Negative	Negative
North	149	Negative	Negative	Negative
North	150	Negative	Negative	Negative
North	151	Negative	Negative	Negative
North	152	Positive	Negative	Negative
North	153	Positive	Negative	Negative
North	154	Negative	Negative	Negative
North	155	Negative	Negative	Negative
North	156	Negative	Negative	Negative
North	157	Negative	Negative	Negative
North	158	Negative	Negative	Negative
North	159	Positive	Negative	Positive
North	160	Positive	Negative	Negative
North	161	Positive	Negative	Negative
North	162	Negative	Negative	Negative
North	163	Negative	Negative	Negative
North	164	Positive	Negative	Negative
North	165	Negative	Negative	Negative
North	166	Negative	Negative	Negative
North	167	Positive	Negative	Positive
North	168	Negative	Negative	Negative
North	169	Negative	Negative	Negative
North	170	Negative	Negative	Negative
North	171	Positive	Negative	Negative
North	172	Negative	Negative	Negative
North	173	Negative	Negative	Negative
North	174	Negative	Negative	Negative
North	175	Negative	Negative	Negative
North	176	Negative	Negative	Negative
North	177	Negative	Negative	Negative
North	178	Negative	Negative	Negative
North	179	Negative	Negative	Negative
North	180	Negative	Negative	Negative
North	181	Positive	Negative	Positive
North	182	Negative	Negative	Negative
North	183	Negative	Negative	Negative
North	184	Negative	Negative	Negative
North	185	Negative	Negative	Negative
North	186	Negative	Negative	Negative
North	187	Positive	Negative	Negative
North	188	Negative	Negative	Negative
North	189	Negative	Negative	Negative
North	190	Negative	Negative	Negative
North	191	Positive	Negative	Positive
North	192	Negative	Negative	Negative
North	193	Negative	Negative	Negative
North	194	Negative	Negative	Negative
North	195	Negative	Negative	Negative
North	196	Negative	Negative	Negative
North	197	Negative	Negative	Negative
North	198	Negative	Negative	Negative
North	199	Negative	Negative	Negative
North	200	Negative	Negative	Negative
North	201	Negative	Negative	Negative
North	202	Negative	Negative	Negative
North	203	Positive	Negative	Positive
North	204	Positive	Negative	Negative
North	205	Negative	Negative	Negative
North	206	Positive	Negative	Negative
North	207	Negative	Negative	Negative
North	208	Positive	Negative	Positive
North	209	Negative	Negative	Negative
North	210	Positive	Negative	Positive
North	211	Negative	Negative	Negative
North	212	Negative	Negative	Negative
North	213	Negative	Negative	Negative
North	214	Positive	Negative	Negative
North	215	Negative	Negative	Negative
North	216	Positive	Negative	Positive
North	217	Negative	Negative	Negative
North	218	Positive	Negative	Positive
North	219	Negative	Negative	Negative
North	220	Negative	Negative	Negative
North	221	Negative	Negative	Negative
North	222	Negative	Negative	Negative
North	223	Negative	Negative	Negative
North	224	Negative	Negative	Negative
North	225	Negative	Negative	Negative
North	226	Negative	Negative	Negative
North	227	Negative	Negative	Negative
North	228	Negative	Negative	Negative
North	229	Negative	Negative	Negative
North	230	Positive	Negative	Negative
North	231	Negative	Negative	Negative
North	232	Negative	Negative	Negative
North	233	Negative	Negative	Negative
North	234	Negative	Negative	Negative
North	235	Negative	Negative	Negative
North	236	Negative	Negative	Negative
North	237	Negative	Negative	Negative
North	238	Positive	Negative	Negative
North	239	Negative	Negative	Negative
North	240	Negative	Negative	Negative
North	241	Negative	Negative	Negative
North	242	Negative	Negative	Negative
North	243	Negative	Negative	Negative
North	244	Negative	Negative	Negative
North	245	Negative	Negative	Negative
North	246	Negative	Negative	Negative
North	247	Negative	Negative	Negative
North	248	Negative	Negative	Negative
North	249	Negative	Negative	Negative
North	250	Negative	Negative	Negative
North	251	Negative	Negative	Negative
North	252	Negative	Negative	Negative
North	253	Negative	Negative	Negative
North	254	Negative	Negative	Negative
North	255	Positive	Positive	Positive
North	256	Negative	Negative	Negative
North	257	Negative	Negative	Negative
North	258	Negative	Negative	Negative
North	259	Negative	Negative	Negative
North	260	Negative	Negative	Negative
North	261	Negative	Negative	Negative
North	262	Negative	Negative	Negative
North	263	Negative	Negative	Negative
North	264	Negative	Negative	Negative
North	265	Negative	Negative	Negative
North	266	Negative	Negative	Negative
North	267	Negative	Negative	Negative
North	268	Negative	Negative	Negative
North	269	Negative	Negative	Negative
North	270	Negative	Negative	Negative
North	271	Negative	Negative	Negative
North	272	Negative	Negative	Negative
North	273	Negative	Negative	Negative
North	274	Negative	Negative	Negative
North	275	Negative	Negative	Negative
North	276	Negative	Negative	Negative
North	277	Negative	Negative	Negative
North	278	Negative	Negative	Negative
North	279	Negative	Negative	Negative
North	280	Negative	Negative	Negative
North	281	Negative	Negative	Negative
North	282	Negative	Negative	Negative
North	283	Negative	Negative	Negative
North	284	Negative	Negative	Negative
North	285	Negative	Negative	Negative
North	286	Negative	Negative	Negative
North	287	Positive	Negative	Negative
North	288	Negative	Negative	Negative
North	289	Negative	Negative	Negative
North	290	Negative	Negative	Negative
North	291	Negative	Negative	Negative
North	292	Negative	Negative	Negative
North	293	Negative	Negative	Negative
North	294	Negative	Negative	Negative
North	295	Negative	Negative	Negative
North	296	Negative	Negative	Negative
North	297	Negative	Negative	Negative
North	298	Negative	Negative	Negative
North	299	Negative	Negative	Negative
North	300	Negative	Negative	Negative
North	301	Negative	Negative	Negative
North	302	Negative	Negative	Negative
North	303	Negative	Negative	Negative
North	304	Negative	Negative	Negative
North	305	Negative	Negative	Negative
North	306	Negative	Negative	Negative
North	307	Negative	Negative	Negative
North	308	Negative	Negative	Negative
North	309	Negative	Negative	Negative
North	310	Negative	Negative	Negative
North	311	Negative	Negative	Negative
North	312	Negative	Negative	Negative
North	313	Negative	Negative	Negative
North	314	Negative	Negative	Negative
North	315	Negative	Negative	Negative
North	316	Negative	Negative	Negative
North	317	Negative	Negative	Negative
North	318	Negative	Negative	Negative
North	319	Positive	Negative	Positive
North	320	Negative	Negative	Negative
North	321	Negative	Negative	Negative
North	322	Negative	Negative	Negative
North	323	Negative	Negative	Negative
North	324	Negative	Negative	Negative
North	325	Negative	Negative	Negative
North	326	Negative	Negative	Negative
North	327	Negative	Negative	Negative
North	328	Negative	Negative	Negative
North	329	Negative	Negative	Negative
North	330	Negative	Negative	Negative
North	331	Negative	Negative	Negative
North	332	Negative	Negative	Negative
North	333	Negative	Negative	Negative
North	334	Negative	Negative	Negative
North	335	Negative	Negative	Negative
North	336	Positive	Negative	Positive
North	337	Negative	Negative	Negative
North	338	Negative	Negative	Negative
North	339	Negative	Negative	Negative
North	340	Negative	Negative	Negative
North	341	Negative	Negative	Negative
North	342	Positive	Negative	Negative
North	343	Positive	Negative	Negative
North	344	Positive	Positive	Positive
North	345	Negative	Negative	Negative
North	346	Negative	Negative	Negative
North	347	Negative	Negative	Negative
North	348	Negative	Negative	Negative
North	349	Negative	Negative	Negative
North	350	Negative	Negative	Negative
North	351	Negative	Negative	Negative
North	352	Negative	Negative	Negative
North	353	Negative	Negative	Negative
North	354	Positive	Negative	Negative
North	355	Positive	Negative	Negative
North	356	Positive	Negative	Negative
North	357	Positive	Negative	Positive
North	358	Negative	Negative	Negative
North	359	Negative	Negative	Negative
North	360	Negative	Negative	Negative
North	361	Negative	Negative	Negative
North	362	Positive	Negative	Positive
North	363	Negative	Negative	Negative
North	364	Negative	Negative	Negative
North	365	Negative	Negative	Negative
North	366	Negative	Negative	Negative
North	367	Negative	Negative	Negative
North	368	Positive	Positive	Positive
North	369	Negative	Negative	Negative
North	370	Negative	Negative	Negative
North	371	Negative	Negative	Negative
North	372	Negative	Negative	Negative
North	373	Negative	Negative	Negative
North	374	Negative	Negative	Negative
North	375	Positive	Positive	Positive
North	376	Negative	Negative	Negative
North	377	Negative	Negative	Negative
North	378	Negative	Negative	Negative
North	379	Negative	Negative	Negative
North	380	Negative	Negative	Negative
West	1	Negative	Negative	Negative
West	2	Negative	Negative	Negative
West	3	Negative	Negative	Negative
West	4	Negative	Negative	Negative
West	5	Negative	Negative	Negative
West	6	Negative	Negative	Negative
West	7	Negative	Negative	Negative
West	8	Negative	Negative	Negative
West	9	Negative	Negative	Negative
West	10	Negative	Negative	Negative
West	11	Negative	Negative	Negative
West	12	Negative	Negative	Negative
West	13	Negative	Negative	Negative
West	14	Negative	Negative	Negative
West	15	Negative	Negative	Negative
West	16	Negative	Negative	Negative
West	17	Negative	Negative	Negative
West	18	Negative	Negative	Negative
West	19	Negative	Negative	Negative
West	20	Negative	Negative	Negative
West	21	Negative	Negative	Negative
West	22	Negative	Negative	Negative
West	23	Positive	Negative	Negative
West	24	Negative	Negative	Negative
West	25	Negative	Negative	Negative
West	26	Positive	Negative	Negative
West	27	Negative	Negative	Negative
West	28	Negative	Negative	Negative
West	29	Positive	Negative	Negative
West	30	Negative	Negative	Negative
West	31	Negative	Negative	Negative
West	32	Negative	Negative	Negative
West	33	Negative	Negative	Negative
West	34	Negative	Negative	Negative
West	35	Negative	Negative	Negative
West	36	Negative	Negative	Negative
West	37	Negative	Negative	Negative
West	38	Negative	Negative	Negative
West	39	Negative	Negative	Negative
West	40	Negative	Negative	Negative
West	41	Negative	Negative	Negative
West	42	Negative	Negative	Negative
West	43	Negative	Negative	Negative
West	44	Negative	Negative	Negative
West	45	Negative	Negative	Negative
West	46	Negative	Negative	Negative
West	47	Negative	Negative	Negative
West	48	Negative	Negative	Negative
West	49	Negative	Negative	Negative
West	50	Negative	Negative	Negative
West	51	Negative	Negative	Negative
West	52	Negative	Negative	Negative
West	53	Negative	Negative	Negative
West	54	Negative	Negative	Negative
West	55	Negative	Negative	Negative
West	56	Negative	Negative	Negative
West	57	Negative	Negative	Negative
West	58	Negative	Negative	Negative
West	59	Negative	Negative	Negative
West	60	Negative	Negative	Negative
West	61	Negative	Negative	Negative
West	62	Negative	Negative	Negative
West	63	Negative	Negative	Negative
West	64	Negative	Negative	Negative
West	65	Negative	Negative	Negative
West	66	Negative	Negative	Negative
West	67	Negative	Negative	Negative
West	68	Negative	Negative	Negative
West	69	Negative	Negative	Negative
West	70	Negative	Negative	Negative
West	71	Negative	Negative	Negative
West	72	Negative	Negative	Negative
West	73	Negative	Negative	Negative
West	74	Negative	Negative	Negative
West	75	Negative	Negative	Negative
West	76	Negative	Negative	Negative
West	77	Negative	Negative	Negative
West	78	Negative	Negative	Negative
West	79	Negative	Negative	Negative
West	80	Negative	Negative	Negative
West	81	Negative	Negative	Negative
West	82	Negative	Negative	Negative
West	83	Negative	Negative	Negative
West	84	Negative	Negative	Negative
West	85	Negative	Negative	Negative
West	86	Negative	Negative	Negative
West	87	Negative	Negative	Negative
West	88	Negative	Negative	Negative
West	89	Negative	Negative	Negative
West	90	Negative	Negative	Negative
West	91	Negative	Negative	Negative
West	92	Negative	Negative	Negative
West	93	Negative	Negative	Negative
West	94	Negative	Negative	Negative
West	95	Negative	Negative	Negative
West	96	Negative	Negative	Negative
West	97	Negative	Negative	Negative
West	98	Negative	Negative	Negative
West	99	Negative	Negative	Negative
West	100	Negative	Negative	Negative
West	101	Negative	Negative	Negative
West	102	Negative	Negative	Negative
West	103	Negative	Negative	Negative
West	104	Negative	Negative	Negative
West	105	Negative	Negative	Negative
West	106	Negative	Negative	Negative
West	107	Negative	Negative	Negative
West	108	Negative	Negative	Negative
West	109	Negative	Negative	Negative
West	110	Negative	Negative	Negative
West	111	Negative	Negative	Negative
West	112	Negative	Negative	Negative
West	113	Negative	Negative	Negative
West	114	Negative	Negative	Negative
West	115	Negative	Negative	Negative
West	116	Negative	Negative	Negative
West	117	Negative	Negative	Negative
West	118	Negative	Negative	Negative
West	119	Negative	Negative	Negative
West	120	Negative	Negative	Negative
West	121	Negative	Negative	Negative
West	122	Negative	Negative	Negative
West	123	Negative	Negative	Negative
West	124	Negative	Negative	Negative
West	125	Negative	Negative	Negative
West	126	Negative	Negative	Negative
West	127	Negative	Negative	Negative
West	128	Negative	Negative	Negative
West	129	Negative	Negative	Negative
West	130	Negative	Negative	Negative
West	131	Negative	Negative	Negative
West	132	Negative	Negative	Negative
West	133	Negative	Negative	Negative
West	134	Negative	Negative	Negative
West	135	Negative	Negative	Negative
West	136	Negative	Negative	Negative
West	137	Negative	Negative	Negative
West	138	Negative	Negative	Negative
West	139	Negative	Negative	Negative
West	140	Negative	Negative	Negative
West	141	Negative	Negative	Negative
West	142	Negative	Negative	Negative
West	143	Negative	Negative	Negative
West	144	Negative	Negative	Negative
West	145	Negative	Negative	Negative
West	146	Negative	Negative	Negative
West	147	Negative	Negative	Negative
West	148	Negative	Negative	Negative
West	149	Negative	Negative	Negative
West	150	Negative	Negative	Negative
West	151	Negative	Negative	Negative
West	152	Negative	Negative	Negative
West	153	Negative	Negative	Negative
West	154	Negative	Negative	Negative
West	155	Negative	Negative	Negative
West	156	Negative	Negative	Negative
West	157	Negative	Negative	Negative
West	158	Negative	Negative	Negative
West	159	Negative	Negative	Negative
West	160	Negative	Negative	Negative
West	161	Negative	Negative	Negative
West	162	Negative	Negative	Negative
West	163	Negative	Negative	Negative
West	164	Negative	Negative	Negative
West	165	Negative	Negative	Negative
West	166	Negative	Negative	Negative
West	167	Negative	Negative	Negative
West	168	Negative	Negative	Negative
West	169	Negative	Negative	Negative
West	170	Negative	Negative	Negative
West	171	Negative	Negative	Negative
West	172	Negative	Negative	Negative
West	173	Negative	Negative	Negative
West	174	Negative	Negative	Negative
West	175	Negative	Negative	Negative
West	176	Negative	Negative	Negative
West	177	Positive	Negative	Positive
West	178	Negative	Negative	Negative
West	179	Negative	Negative	Negative
West	180	Negative	Negative	Negative
West	181	Negative	Negative	Negative
West	182	Negative	Negative	Negative
West	183	Negative	Negative	Negative
West	184	Negative	Negative	Negative
West	185	Negative	Negative	Negative
West	186	Positive	Negative	Negative
West	187	Positive	Negative	Negative
West	188	Negative	Negative	Negative
West	189	Negative	Negative	Negative
West	190	Negative	Negative	Negative
West	191	Positive	Negative	Negative
West	192	Positive	Negative	Negative
West	193	Positive	Negative	Negative
West	194	Positive	Negative	Negative
West	195	Positive	Negative	Negative
West	196	Positive	Negative	Negative
West	197	Negative	Negative	Negative
West	198	Negative	Negative	Negative
West	199	Positive	Negative	Negative
West	200	Positive	Negative	Negative
West	201	Negative	Negative	Negative
West	202	Negative	Negative	Negative
West	203	Positive	Negative	Negative
West	204	Negative	Negative	Negative
West	205	Positive	Negative	Negative
West	206	Positive	Negative	Negative
West	207	Positive	Negative	Negative
West	208	Positive	Negative	Negative
West	209	Positive	Negative	Negative
West	210	Positive	Negative	Negative
West	211	Negative	Negative	Negative
West	212	Negative	Negative	Negative
West	213	Negative	Negative	Negative
West	214	Negative	Negative	Negative
West	215	Positive	Negative	Positive
West	216	Negative	Negative	Negative
West	217	Negative	Negative	Negative
West	218	Negative	Negative	Positive
West	219	Positive	Positive	Positive
West	220	Negative	Negative	Negative
West	221	Negative	Negative	Negative
West	222	Negative	Negative	Negative
West	223	Positive	Negative	Positive
West	224	Negative	Negative	Negative
West	225	Negative	Negative	Negative
West	226	Negative	Negative	Negative
West	227	Negative	Negative	Negative
West	228	Negative	Negative	Negative
West	229	Negative	Negative	Negative
West	230	Negative	Negative	Negative
West	231	Negative	Negative	Negative
West	232	Negative	Negative	Negative
West	233	Positive	Negative	Negative
West	234	Negative	Negative	Negative
West	235	Negative	Negative	Negative
West	236	Negative	Negative	Negative
West	237	Negative	Negative	Negative
West	238	Negative	Negative	Negative
West	239	Negative	Negative	Negative
West	240	Negative	Negative	Negative
West	241	Negative	Negative	Negative
West	242	Negative	Negative	Negative
West	243	Negative	Negative	Negative
West	244	Negative	Negative	Negative
West	245	Negative	Negative	Negative
West	246	Negative	Negative	Negative
West	247	Negative	Negative	Negative
West	248	Negative	Negative	Negative
West	249	Negative	Negative	Negative
West	250	Negative	Negative	Negative
West	251	Negative	Negative	Negative
West	252	Negative	Negative	Negative
West	253	Negative	Negative	Negative
West	254	Negative	Negative	Negative
West	255	Negative	Negative	Negative
West	256	Negative	Negative	Negative
West	257	Negative	Negative	Negative
West	258	Negative	Negative	Negative
West	259	Negative	Negative	Negative
West	260	Negative	Negative	Negative
West	261	Negative	Negative	Negative
West	262	Negative	Negative	Negative
West	263	Negative	Negative	Negative
West	264	Negative	Negative	Negative
West	265	Negative	Negative	Negative
West	266	Negative	Negative	Negative
West	267	Negative	Negative	Negative
West	268	Negative	Negative	Negative
West	269	Negative	Negative	Negative
West	270	Negative	Negative	Negative
West	271	Negative	Negative	Negative
West	272	Negative	Negative	Negative
West	273	Negative	Negative	Negative
West	274	Negative	Negative	Negative
West	275	Negative	Negative	Negative
West	276	Negative	Negative	Negative
West	277	Negative	Negative	Negative
West	278	Negative	Negative	Negative
West	279	Negative	Negative	Negative
West	280	Negative	Negative	Negative
West	281	Negative	Negative	Negative
West	282	Negative	Negative	Negative
West	283	Negative	Negative	Negative
West	284	Negative	Negative	Negative
West	285	Negative	Negative	Negative
West	286	Negative	Negative	Negative
West	287	Negative	Negative	Negative
West	288	Negative	Negative	Negative
West	289	Negative	Negative	Negative
West	290	Negative	Negative	Negative
West	291	Negative	Negative	Negative
West	292	Negative	Negative	Negative
West	293	Negative	Negative	Negative
West	294	Negative	Negative	Negative
West	295	Negative	Negative	Negative
West	296	Negative	Negative	Negative
West	297	Positive	Negative	Positive
West	298	Negative	Negative	Negative
West	299	Negative	Negative	Negative
West	300	Negative	Negative	Negative
West	301	Negative	Negative	Negative
West	302	Positive	Positive	Positive
West	303	Negative	Negative	Negative
West	304	Negative	Negative	Negative
West	305	Negative	Negative	Negative
West	306	Negative	Negative	Negative
West	307	Negative	Negative	Negative
West	308	Negative	Negative	Negative
West	309	Negative	Negative	Negative
West	310	Negative	Negative	Negative
West	311	Negative	Negative	Negative
West	312	Negative	Negative	Negative
West	313	Negative	Negative	Negative
West	314	Negative	Negative	Negative
West	315	Negative	Negative	Negative
West	316	Negative	Negative	Negative
West	317	Negative	Negative	Negative
West	318	Negative	Negative	Negative
West	319	Negative	Negative	Negative
West	320	Negative	Negative	Negative
West	321	Negative	Negative	Negative
West	322	Negative	Negative	Negative
West	323	Negative	Negative	Negative
West	324	Positive	Negative	Positive
West	325	Negative	Negative	Negative
West	326	Negative	Negative	Negative
West	327	Negative	Negative	Negative
West	328	Negative	Negative	Negative
West	329	Negative	Negative	Negative
West	330	Negative	Negative	Negative
West	331	Positive	Positive	Positive
West	332	Negative	Negative	Negative
West	333	Negative	Negative	Negative
West	334	Negative	Negative	Negative
West	335	Negative	Negative	Negative
West	336	Negative	Negative	Negative
West	337	Negative	Negative	Negative
West	338	Negative	Negative	Negative
West	339	Negative	Negative	Negative
West	340	Negative	Negative	Negative
West	341	Negative	Negative	Negative
West	342	Negative	Negative	Negative
West	343	Negative	Negative	Negative
West	344	Negative	Negative	Negative
West	345	Negative	Negative	Negative
West	346	Negative	Negative	Negative
West	347	Negative	Negative	Negative
West	348	Negative	Negative	Negative
West	349	Negative	Negative	Negative
West	350	Negative	Negative	Negative
West	351	Negative	Negative	Negative
West	352	Negative	Negative	Negative
West	353	Negative	Negative	Negative
West	354	Positive	Positive	Positive
West	355	Negative	Negative	Negative
West	356	Negative	Positive	Positive
West	357	Negative	Negative	Negative
West	358	Negative	Negative	Negative
West	359	Positive	Negative	Positive
West	360	Negative	Negative	Negative
West	361	Negative	Negative	Negative
West	362	Negative	Negative	Negative
West	363	Positive	Positive	Positive
West	364	Negative	Negative	Negative
West	365	Negative	Negative	Negative
West	366	Negative	Negative	Negative
West	367	Negative	Negative	Negative
West	368	Negative	Negative	Negative
West	369	Negative	Negative	Negative
West	370	Negative	Negative	Negative
West	371	Negative	Negative	Negative
West	372	Negative	Negative	Negative
West	373	Positive	Positive	Positive
West	374	Positive	Negative	Positive
West	375	Negative	Negative	Negative
West	376	Negative	Negative	Negative
West	377	Negative	Negative	Negative
West	378	Negative	Negative	Negative
West	379	Negative	Negative	Negative
West	380	Negative	Negative	Negative
